# Supplementary material for: An incoherent feedforward loop interprets NFκB/RelA dynamics to determine TNF‐induced necroptosis decisions
Source: Mol Syst Biol. 2020 Dec 14;16(12):e9677. doi: 10.15252/msb.20209677 (PMC7734648; doi:10.15252/msb.20209677)
Supplement: Supplementary file 3 — Table EV1 [file MSB-16-e9677-s003.xlsx]

## Sheet: Table EV1
Name	Sequence left (5' to 3')	Sequence right (5' to 3')
A20	CCAGAGATTCCATGAAGCAAGA	CACATTTCAGCCTTGAGGCTAC
cIAP1	GAAAATGCTGACCCTACAGAGAC	CACCAGGCTCCTACTGAAGC
cIAP2	GAATGCAGACGCAGCAATC	CACCAGGCTCCTACTGAAGC
CYLD	AGCGTGACACAGGAAAGGAG	CCATGGATTTTTGGACTTGG
FLIP-L	CCTCCAGCTCATCCTCTGTG	TTTGTCCATGAGTTCAACGTG

## Sheet: Description
Table EV1. Oligonucleotides used for qRT-PCR.
