# Supplementary material for: An incoherent feedforward loop interprets NFκB/RelA dynamics to determine TNF‐induced necroptosis decisions
Source: Mol Syst Biol. 2020 Dec 14;16(12):e9677. doi: 10.15252/msb.20209677 (PMC7734648; doi:10.15252/msb.20209677)
Supplement: Supplementary file 4 — Table EV2 [file MSB-16-e9677-s004.xlsx]

## Sheet: A20
Customer	Contact Code	PO Number	Order Date	Shipping Barcode	Plate Designator	Org Row	Org Col	384 Well	Sequence	Sequence Name	Assay ID	Production Number	Scale	Purification	Wobble	Five Modification	Three Modification	#A's	#C's	#G's	#T's	Total Bases	MW Backbone	MW Plus Ions	MW Protonated	MW Observed	MW % Error	Epsilon	Ship Date	Five Lambda Max	Three Lambda Max	Total Volume (ul)	Total ODs	Total nmol	Total pmol	Total Micrograms	Final Conc	Final Conc Units	Diluent	Diluent Formula
UCLA	B-0156	2301 N WE371 00	2019-02-04		tnfaip3	A	1		AGAGTGAGTAGTAGTGGAGT A ACCCTTCCTGTGGCACTCAGGGGTCTGGAT	tnfaip3_1		SS526081-01	50 nmol	Salt Free	No			11	9	18	13	51	15815.9	20925.8	15866.4			500427	2019-02-06				2.5	5	5000	104.63
UCLA	B-0156	2301 N WE371 00	2019-02-04		tnfaip3	B	1		AGAGTGAGTAGTAGTGGAGT A TGAATGAGGTCCTCCAGCGGTTTCCTCGGG	tnfaip3_2		SS525845-02	50 nmol	Salt Free	No			11	8	19	13	51	15855.9	20965.9	15906.4			504891	2019-02-06				2.52	5	5000	104.83
UCLA	B-0156	2301 N WE371 00	2019-02-04		tnfaip3	C	1		AGAGTGAGTAGTAGTGGAGT A AGCTTATCTTGCCTACTTGCTCAAAGACAC	tnfaip3_3		SS525845-03	50 nmol	Salt Free	No			15	9	13	14	51	15726.8	20836.8	15777.3			508662	2019-02-06				2.54	5	5000	104.18
UCLA	B-0156	2301 N WE371 00	2019-02-04		tnfaip3	D	1		AGAGTGAGTAGTAGTGGAGT A GTCTGCTGATGCCATTTTGACCAAGTTGTC	tnfaip3_4		SS525845-04	50 nmol	Salt Free	No			12	7	16	16	51	15804.9	20914.9	15855.4			502479	2019-02-06				2.51	5	5000	104.57
UCLA	B-0156	2301 N WE371 00	2019-02-04		tnfaip3	E	1		AGAGTGAGTAGTAGTGGAGT A CCAGTCTCCATCCTACTTTCCCATACGCCT	tnfaip3_5		SS525845-05	50 nmol	Salt Free	No			12	14	11	14	51	15574.7	20684.7	15625.2			477729	2019-02-06				2.39	5	5000	103.42
UCLA	B-0156	2301 N WE371 00	2019-02-04		tnfaip3	F	1		AGAGTGAGTAGTAGTGGAGT A TCCTCAGGACCAGGTCAGTATCCTGAACAC	tnfaip3_6		SS525845-06	50 nmol	Salt Free	No			15	10	15	11	51	15761.8	20871.8	15812.3			513945	2019-02-06				2.57	5	5000	104.36
UCLA	B-0156	2301 N WE371 00	2019-02-04		tnfaip3	G	1		AGAGTGAGTAGTAGTGGAGT A TCTTGCTTCATGGAATCTCTGGTTCTGAGC	tnfaip3_7		SS525845-07	50 nmol	Salt Free	No			11	7	16	17	51	15795.9	20905.9	15846.4			496359	2019-02-06				2.48	5	5000	104.53
UCLA	B-0156	2301 N WE371 00	2019-02-04		tnfaip3	H	1		AGAGTGAGTAGTAGTGGAGT A CTCGTCCTCACGGCTATTGGCTTTGCTTTC	tnfaip3_8		SS525845-08	50 nmol	Salt Free	No			9	10	15	17	51	15707.8	20817.8	15758.3			477225	2019-02-06				2.39	5	5000	104.09
UCLA	B-0156	2301 N WE371 00	2019-02-04		tnfaip3	A	2		AGAGTGAGTAGTAGTGGAGT A CCCACATGTACTGACAAGCTGCATGCATGA	tnfaip3_9		SS525845-09	50 nmol	Salt Free	No			16	9	15	11	51	15785.9	20895.9	15836.4			521280	2019-02-06				2.61	5	5000	104.48
UCLA	B-0156	2301 N WE371 00	2019-02-04		tnfaip3	B	2		AGAGTGAGTAGTAGTGGAGT A TTTCAGCCTTGAGGCTACCTGTGTAGTTCG	tnfaip3_10		SS525845-10	50 nmol	Salt Free	No			11	7	17	16	51	15820.9	20930.9	15871.4			499608	2019-02-06				2.5	5	5000	104.65
UCLA	B-0156	2301 N WE371 00	2019-02-04		tnfaip3	C	2		AGAGTGAGTAGTAGTGGAGT A GCTCACAGAATCCATTATGCTGCACATTCA	tnfaip3_11		SS525845-11	50 nmol	Salt Free	No			16	9	13	13	51	15735.9	20845.8	15786.4			514782	2019-02-06				2.57	5	5000	104.23
UCLA	B-0156	2301 N WE371 00	2019-02-04		tnfaip3	D	2		AGAGTGAGTAGTAGTGGAGT A CGATGAAACATAGAGTGCAAAAGCCCTTGT	tnfaip3_12		SS525845-12	50 nmol	Salt Free	No			18	6	16	11	51	15874	20984	15924.5			540414	2019-02-06				2.7	5	5000	104.92
UCLA	B-0156	2301 N WE371 00	2019-02-04		tnfaip3	E	2		AGAGTGAGTAGTAGTGGAGT A GGTAAGTTAGCTTCATCCAATTTTGCAGCG	tnfaip3_13		SS525845-13	50 nmol	Salt Free	No			14	6	16	15	51	15837.9	20947.9	15888.4			515934	2019-02-06				2.58	5	5000	104.74
UCLA	B-0156	2301 N WE371 00	2019-02-04		tnfaip3	F	2		AGAGTGAGTAGTAGTGGAGT A GGAGGGCCTTGGAGCTCTGAGAATTCAGCT	tnfaip3_14		SS525845-14	50 nmol	Salt Free	No			13	6	20	12	51	15929	21039	15979.5			522810	2019-02-06				2.61	5	5000	105.19
UCLA	B-0156	2301 N WE371 00	2019-02-04		tnfaip3	G	2		AGAGTGAGTAGTAGTGGAGT A GGACGATGGGATATCTGTAACACTCCTGGG	tnfaip3_15		SS525845-15	50 nmol	Salt Free	No			14	6	19	12	51	15913	21023	15963.5			525681	2019-02-06				2.63	5	5000	105.11
UCLA	B-0156	2301 N WE371 00	2019-02-04		tnfaip3	H	2		AGAGTGAGTAGTAGTGGAGT A ATCGCTGTTCTCCTGCCATTTCTTGTATTC	tnfaip3_16		SS525845-16	50 nmol	Salt Free	No			10	9	13	19	51	15681.8	20791.8	15732.3			478062	2019-02-06				2.39	5	5000	103.96
UCLA	B-0156	2301 N WE371 00	2019-02-04		tnfaip3	A	3		AGAGTGAGTAGTAGTGGAGT A CCCAGGACATGGTGGAAAGCAAATATGTTA	tnfaip3_17		SS525845-17	50 nmol	Salt Free	No			18	5	17	11	51	15914	21024	15964.5			544878	2019-02-06				2.72	5	5000	105.12
UCLA	B-0156	2301 N WE371 00	2019-02-04		tnfaip3	B	3		AGAGTGAGTAGTAGTGGAGT A CTTCTTTCCTAGGGAGGTAACAAGGAGAGA	tnfaip3_18		SS525845-18	50 nmol	Salt Free	No			16	5	18	12	51	15921	21031	15971.5			535887	2019-02-06				2.68	5	5000	105.15
UCLA	B-0156	2301 N WE371 00	2019-02-04		tnfaip3	C	3		AGAGTGAGTAGTAGTGGAGT A GATTCTACAGGCTTATCCATAAAGCAACCC	tnfaip3_19		SS525845-19	50 nmol	Salt Free	No			17	9	13	12	51	15744.9	20854.9	15795.4			520902	2019-02-06				2.6	5	5000	104.27
UCLA	B-0156	2301 N WE371 00	2019-02-04		tnfaip3	D	3		AGAGTGAGTAGTAGTGGAGT A TGAGTTGTGAGGGGTCAGACTTGGAGCGTT	tnfaip3_20		SS525845-20	50 nmol	Salt Free	No			12	3	22	14	51	16015	21125	16065.5			526833	2019-02-06				2.63	5	5000	105.63
UCLA	B-0156	2301 N WE371 00	2019-02-04		tnfaip3	E	3		AGAGTGAGTAGTAGTGGAGT A GTCTTCTGAGGATGTTGCTGAGGACAAATA	tnfaip3_21		SS525845-21	50 nmol	Salt Free	No			15	4	18	14	51	15927	21037	15977.5			530982	2019-02-06				2.66	5	5000	105.18
UCLA	B-0156	2301 N WE371 00	2019-02-04		tnfaip3	F	3		AGAGTGAGTAGTAGTGGAGT A AGTGTTCACGGACATGAAGAAAGGACAGTT	tnfaip3_22		SS525845-22	50 nmol	Salt Free	No			18	4	18	11	51	15954	21064	16004.5			549342	2019-02-06				2.75	5	5000	105.32
UCLA	B-0156	2301 N WE371 00	2019-02-04		tnfaip3	G	3		AGAGTGAGTAGTAGTGGAGT A AGACGTTCTGCTGTCTAGAAGGTGCATACA	tnfaip3_23		SS525845-23	50 nmol	Salt Free	No			15	6	17	13	51	15871.9	20981.9	15922.4			525303	2019-02-06				2.63	5	5000	104.91
UCLA	B-0156	2301 N WE371 00	2019-02-04		tnfaip3	H	3		AGAGTGAGTAGTAGTGGAGT A CTGTTCTTCCGTTCTTCTTGCTTCATGGAA	tnfaip3_24		SS525845-24	50 nmol	Salt Free	No			10	8	14	19	51	15721.8	20831.8	15772.3			482526	2019-02-06				2.41	5	5000	104.16
UCLA	B-0156	2301 N WE371 00	2019-02-04		tnfaip3	A	4		AGAGTGAGTAGTAGTGGAGT A TTCTGAACATCTCCAGCGTGTATCGGTGCA	tnfaip3_25		SS525845-25	50 nmol	Salt Free	No			13	8	16	14	51	15798.9	20908.9	15849.4			507384	2019-02-06				2.54	5	5000	104.54
UCLA	B-0156	2301 N WE371 00	2019-02-04		tnfaip3	B	4		AGAGTGAGTAGTAGTGGAGT A CGAGCAGCAATAGCTTCAGGCTGACCCTGA	tnfaip3_26		SS525845-26	50 nmol	Salt Free	No			15	9	17	10	51	15826.9	20936.9	15877.4			521658	2019-02-06				2.61	5	5000	104.68
UCLA	B-0156	2301 N WE371 00	2019-02-04		tnfaip3	C	4		AGAGTGAGTAGTAGTGGAGT A CTGCTGTAGTCCTTTTGAAACAGGTACTGC	tnfaip3_27		SS525845-27	50 nmol	Salt Free	No			13	7	16	15	51	15813.9	20923.9	15864.4			508599	2019-02-06				2.54	5	5000	104.62
UCLA	B-0156	2301 N WE371 00	2019-02-04		tnfaip3	D	4		AGAGTGAGTAGTAGTGGAGT A TCCGAGTGACATCCTGAAGGCAGGCTTGGC	tnfaip3_28		SS525845-28	50 nmol	Salt Free	No			13	8	19	11	51	15873.9	20983.9	15924.4			517131	2019-02-06				2.59	5	5000	104.92
UCLA	B-0156	2301 N WE371 00	2019-02-04		tnfaip3	E	4		AGAGTGAGTAGTAGTGGAGT A CTTTCCTGCACTTGCTTGTCCCTGCTCTGT	tnfaip3_29		SS525845-29	50 nmol	Salt Free	No			8	11	14	18	51	15658.7	20768.7	15709.2			466641	2019-02-06				2.33	5	5000	103.84
UCLA	B-0156	2301 N WE371 00	2019-02-04		tnfaip3	F	4		AGAGTGAGTAGTAGTGGAGT A TCAGCCATGGTCCTCGACAAGGCCTCTTGG	tnfaip3_30		SS525845-30	50 nmol	Salt Free	No			12	10	17	12	51	15784.8	20894.8	15835.3			502083	2019-02-06				2.51	5	5000	104.47
UCLA	B-0156	2301 N WE371 00	2019-02-04		tnfaip3	G	4		AGAGTGAGTAGTAGTGGAGT A ATTGTACTGAAGTCCACTTCGGGCTGCAGG	tnfaip3_31		SS525845-31	50 nmol	Salt Free	No			13	7	18	13	51	15863.9	20973.9	15914.4			515097	2019-02-06				2.58	5	5000	104.87
UCLA	B-0156	2301 N WE371 00	2019-02-04		tnfaip3	H	4		AGAGTGAGTAGTAGTGGAGT A GGGAAAAGATAGGCCGCAGATATGAAGAGA	tnfaip3_32		SS525845-32	50 nmol	Salt Free	No			20	3	20	8	51	16037.1	21147.1	16087.6			569295	2019-02-06				2.85	5	5000	105.74
UCLA	B-0156	2301 N WE371 00	2019-02-04		tnfaip3	A	5		AGAGTGAGTAGTAGTGGAGT A CAGTATCCTGAACACCCCACATGTACTGAC	tnfaip3_33		SS525845-33	50 nmol	Salt Free	No			16	11	13	11	51	15705.8	20815.8	15756.3			512352	2019-02-06				2.56	5	5000	104.08
UCLA	B-0156	2301 N WE371 00	2019-02-04		tnfaip3	B	5		AGAGTGAGTAGTAGTGGAGT A TCCAATTTTGCAGCGTTGATCAGGTGAGTC	tnfaip3_34		SS525845-34	50 nmol	Salt Free	No			13	6	17	15	51	15853.9	20963.9	15904.4			513063	2019-02-06				2.57	5	5000	104.82
UCLA	B-0156	2301 N WE371 00	2019-02-04		tnfaip3	C	5		AGAGTGAGTAGTAGTGGAGT A GAAGGCAGGCTTGGCACTTTCCAGGGTCTG	tnfaip3_35		SS525845-35	50 nmol	Salt Free	No			12	7	20	12	51	15904.9	21014.9	15955.4			515475	2019-02-06				2.58	5	5000	105.07
UCLA	B-0156	2301 N WE371 00	2019-02-04		tnfaip3	D	5		AGAGTGAGTAGTAGTGGAGT A AGTGGCAGAAACTTCCTCGTCCTCACGGCT	tnfaip3_36		SS525845-36	50 nmol	Salt Free	No			13	10	16	12	51	15768.8	20878.8	15819.3			504954	2019-02-06				2.52	5	5000	104.39
UCLA	B-0156	2301 N WE371 00	2019-02-04		tnfaip3	E	5		AGAGTGAGTAGTAGTGGAGT A TGGAAGGCTCCAAGGGGTTCTGCGCATGTG	tnfaip3_37		SS525845-37	50 nmol	Salt Free	No			12	6	21	12	51	15945	21055	15995.5			519939	2019-02-06				2.6	5	5000	105.27
UCLA	B-0156	2301 N WE371 00	2019-02-04		tnfaip3	F	5		AGAGTGAGTAGTAGTGGAGT A GAGTCCTTCAGGGCCTAGCTTCGAGTTCAG	tnfaip3_38		SS525845-38	50 nmol	Salt Free	No			12	8	18	13	51	15839.9	20949.9	15890.4			507762	2019-02-06				2.54	5	5000	104.75
UCLA	B-0156	2301 N WE371 00	2019-02-04		tnfaip3	G	5		AGAGTGAGTAGTAGTGGAGT A GGCTGGAGCTGGGCTCTGCTGTAGTCCTTT	tnfaip3_39		SS525845-39	50 nmol	Salt Free	No			9	7	20	15	51	15877.9	20987.9	15928.4			497115	2019-02-06				2.49	5	5000	104.94
UCLA	B-0156	2301 N WE371 00	2019-02-04		tnfaip3	H	5		AGAGTGAGTAGTAGTGGAGT A GGTGACAGGAGGCAGGGATACTGGAAGTGA	tnfaip3_40		SS525845-40	50 nmol	Salt Free	No			16	3	23	9	51	16076.1	21186.1	16126.6			554562	2019-02-06				2.77	5	5000	105.93
UCLA	B-0156	2301 N WE371 00	2019-02-04		tnfaip3	A	6		AGAGTGAGTAGTAGTGGAGT A ATAAACCAGAATGAGGGCTCCCGTTAAGAA	tnfaip3_41		SS525845-41	50 nmol	Salt Free	No			19	6	16	10	51	15883	20993	15933.5			546534	2019-02-06				2.73	5	5000	104.96
UCLA	B-0156	2301 N WE371 00	2019-02-04		tnfaip3	B	6		AGAGTGAGTAGTAGTGGAGT A GTGCTGGCACTCCATACAGAGTTCCTCACT	tnfaip3_42		SS525845-42	50 nmol	Salt Free	No			13	10	15	13	51	15743.8	20853.8	15794.3			501705	2019-02-06				2.51	5	5000	104.27
UCLA	B-0156	2301 N WE371 00	2019-02-04		tnfaip3	C	6		AGAGTGAGTAGTAGTGGAGT A TTTCCAGGGAAGCCTGGACACTTCTGTCAA	tnfaip3_43		SS525845-43	50 nmol	Salt Free	No			14	8	16	13	51	15807.9	20917.9	15858.4			513504	2019-02-06				2.57	5	5000	104.59
UCLA	B-0156	2301 N WE371 00	2019-02-04		tnfaip3	D	6		AGAGTGAGTAGTAGTGGAGT A TACTCGTTGGCTTAGGTGCTGGCACTCCAT	tnfaip3_44		SS525845-44	50 nmol	Salt Free	No			11	8	17	15	51	15805.9	20915.9	15856.4			498393	2019-02-06				2.49	5	5000	104.58
UCLA	B-0156	2301 N WE371 00	2019-02-04		tnfaip3	E	6		AGAGTGAGTAGTAGTGGAGT A TCAGGCTGACCCTGACATCATGCACTGCCG	tnfaip3_45		SS525845-45	50 nmol	Salt Free	No			13	11	16	11	51	15753.8	20863.8	15804.3			503739	2019-02-06				2.52	5	5000	104.32
UCLA	B-0156	2301 N WE371 00	2019-02-04		tnfaip3	F	6		AGAGTGAGTAGTAGTGGAGT A CCATTCGTCATTCCAGTTCCGAGTGTCGTA	tnfaip3_46		SS525845-46	50 nmol	Salt Free	No			12	9	15	15	51	15749.8	20859.8	15800.3			496800	2019-02-06				2.48	5	5000	104.3
UCLA	B-0156	2301 N WE371 00	2019-02-04		tnfaip3	G	6		AGAGTGAGTAGTAGTGGAGT A TTTTTCCCTGAGCTTCCTCTAGCATCTTGT	tnfaip3_47		SS525845-47	50 nmol	Salt Free	No			10	9	13	19	51	15681.8	20791.8	15732.3			478062	2019-02-06				2.39	5	5000	103.96
UCLA	B-0156	2301 N WE371 00	2019-02-04		tnfaip3	H	6		AGAGTGAGTAGTAGTGGAGT A GGACACTTCTGTCAATAAGTGCTTTGTGGA	tnfaip3_48		SS525845-48	50 nmol	Salt Free	No			14	5	17	15	51	15878	20988	15928.5			520398	2019-02-06				2.6	5	5000	104.94
UCLA	B-0156	2301 N WE371 00	2019-02-04		tnfaip3	A	7		AGAGTGAGTAGTAGTGGAGT A CAGCTCACCAGGGCAAAGTCTCGGTTACTA	tnfaip3_49		SS525845-49	50 nmol	Salt Free	No			15	9	16	11	51	15801.9	20911.9	15852.4			518409	2019-02-06				2.59	5	5000	104.56
UCLA	B-0156	2301 N WE371 00	2019-02-04		tnfaip3	B	7		AGAGTGAGTAGTAGTGGAGT A AGGCACGGGACATTGTTCTGGAACCTGGGG	tnfaip3_50		SS525845-50	50 nmol	Salt Free	No			13	6	21	11	51	15954	21064	16004.5			526059	2019-02-06				2.63	5	5000	105.32
UCLA	B-0156	2301 N WE371 00	2019-02-04		tnfaip3	C	7		AGAGTGAGTAGTAGTGGAGT A GAGTGAGACTTTGGATGAGTTGTGAGGGGT	tnfaip3_51		SS525845-51	50 nmol	Salt Free	No			13	1	23	14	51	16079.1	21189.1	16129.6			538632	2019-02-06				2.69	5	5000	105.95
UCLA	B-0156	2301 N WE371 00	2019-02-04		tnfaip3	D	7		AGAGTGAGTAGTAGTGGAGT A GCAGATATGAAGAGAAAAGGCTATGCAGAG	tnfaip3_52		SS525845-52	50 nmol	Salt Free	No			20	3	19	9	51	16012.1	21122.1	16062.6			566046	2019-02-06				2.83	5	5000	105.61

## Sheet: IkBa
Customer	Contact Code	PO Number	Order Date	Shipping Barcode	Plate Designator	Org Row	Org Col	384 Well	Sequence	Sequence Name	Assay ID	Production Number	Scale	Purification	Wobble	Five Modification	Three Modification	#A's	#C's	#G's	#T's	Total Bases	MW Backbone	MW Plus Ions	MW Protonated	MW Observed	MW % Error	Epsilon	Ship Date	Five Lambda Max	Three Lambda Max	Total Volume (ul)	Total ODs	Total nmol	Total pmol	Total Micrograms	Final Conc	Final Conc Units	Diluent	Diluent Formula
UCLA	B-0156	2301 N WE372 00	2019-02-04		nfkbia	A	1		TGAAAGGAATGGGTTGTGGT A TCATTAGGTTCTGGAAAATCACCTCCCCCC	nfkbia_1		SS525846-01	50 nmol	Salt Free	No			13	11	13	14	51	15678.8	20788.8	15729.3			493992	2019-02-06				2.47	5	5000	103.94
UCLA	B-0156	2301 N WE372 00	2019-02-04		nfkbia	B	1		TGAAAGGAATGGGTTGTGGT A CAGTAAAATGCCTGGGTCTAGGCGCTGTGT	nfkbia_2		SS525846-02	50 nmol	Salt Free	No			12	6	19	14	51	15894.9	21004.9	15945.4			513441	2019-02-06				2.57	5	5000	105.02
UCLA	B-0156	2301 N WE372 00	2019-02-04		nfkbia	C	1		TGAAAGGAATGGGTTGTGGT A GGAGCTCAGGATCACAGCCAGCTTTCAGAA	nfkbia_3		SS525846-03	50 nmol	Salt Free	No			15	8	17	11	51	15841.9	20951.9	15892.4			522873	2019-02-06				2.61	5	5000	104.76
UCLA	B-0156	2301 N WE372 00	2019-02-04		nfkbia	D	1		TGAAAGGAATGGGTTGTGGT A TCACAGCCAAGTGGAGTGGAGTCTGCTGCA	nfkbia_4		SS525846-04	50 nmol	Salt Free	No			13	7	19	12	51	15888.9	20998.9	15939.4			518346	2019-02-06				2.59	5	5000	104.99
UCLA	B-0156	2301 N WE372 00	2019-02-04		nfkbia	E	1		TGAAAGGAATGGGTTGTGGT A CACTGGGCTCACTTACTAGGTCTATGGTGG	nfkbia_5		SS525846-05	50 nmol	Salt Free	No			11	7	18	15	51	15845.9	20955.9	15896.4			502857	2019-02-06				2.51	5	5000	104.78
UCLA	B-0156	2301 N WE372 00	2019-02-04		nfkbia	F	1		TGAAAGGAATGGGTTGTGGT A CCGTGTCATAGCTCTCCTCATCCTCGCTCT	nfkbia_6		SS525846-06	50 nmol	Salt Free	No			9	13	13	16	51	15612.7	20722.7	15663.2			467082	2019-02-06				2.34	5	5000	103.61
UCLA	B-0156	2301 N WE372 00	2019-02-04		nfkbia	G	1		TGAAAGGAATGGGTTGTGGT A CCTGCTCACAGGCAAGATGTAGAGGGGTAT	nfkbia_7		SS525846-07	50 nmol	Salt Free	No			14	6	19	12	51	15913	21023	15963.5			525681	2019-02-06				2.63	5	5000	105.11
UCLA	B-0156	2301 N WE372 00	2019-02-04		nfkbia	H	1		TGAAAGGAATGGGTTGTGGT A CCCCCAAAAAAAATCCCACAAACATGAACC	nfkbia_8		SS525846-08	50 nmol	Salt Free	No			21	12	10	8	51	15660.8	20770.8	15711.3			531990	2019-02-06				2.66	5	5000	103.85
UCLA	B-0156	2301 N WE372 00	2019-02-04		nfkbia	A	2		TGAAAGGAATGGGTTGTGGT A CCACTTATAATGTCAGACGCTGGCCTCCAA	nfkbia_9		SS525846-09	50 nmol	Salt Free	No			14	10	14	13	51	15727.8	20837.8	15778.3			504576	2019-02-06				2.52	5	5000	104.19
UCLA	B-0156	2301 N WE372 00	2019-02-04		nfkbia	B	2		TGAAAGGAATGGGTTGTGGT A GAGGCTAGGTGCAGACACGTGTGGCCATTG	nfkbia_10		SS525846-10	50 nmol	Salt Free	No			12	6	21	12	51	15945	21055	15995.5			519939	2019-02-06				2.6	5	5000	105.27
UCLA	B-0156	2301 N WE372 00	2019-02-04		nfkbia	C	2		TGAAAGGAATGGGTTGTGGT A CTGAACACCTGGCTCTTACATGGGAGGACA	nfkbia_11		SS525846-11	50 nmol	Salt Free	No			14	8	17	12	51	15832.9	20942.9	15883.4			516753	2019-02-06				2.58	5	5000	104.71
UCLA	B-0156	2301 N WE372 00	2019-02-04		nfkbia	D	2		TGAAAGGAATGGGTTGTGGT A AGTGCAGGAACGAGTCTCCGTCCTCCGTGA	nfkbia_12		SS525846-12	50 nmol	Salt Free	No			12	9	18	12	51	15824.9	20934.9	15875.4			506547	2019-02-06				2.53	5	5000	104.67
UCLA	B-0156	2301 N WE372 00	2019-02-04		nfkbia	E	2		TGAAAGGAATGGGTTGTGGT A TCCACCAAGCGCTCCTTCTTGAGGCCATCC	nfkbia_13		SS525846-13	50 nmol	Salt Free	No			11	13	14	13	51	15655.7	20765.7	15706.2			482571	2019-02-06				2.41	5	5000	103.83
UCLA	B-0156	2301 N WE372 00	2019-02-04		nfkbia	F	2		TGAAAGGAATGGGTTGTGGT A TAGTTGGTGGCCTGCAGGACGGAGTGGAGA	nfkbia_14		SS525846-14	50 nmol	Salt Free	No			12	4	23	12	51	16025	21135	16075.5			528867	2019-02-06				2.64	5	5000	105.68
UCLA	B-0156	2301 N WE372 00	2019-02-04		nfkbia	G	2		TGAAAGGAATGGGTTGTGGT A ATCTCCCGCAGCTCCTTCACCATTTGCTCG	nfkbia_15		SS525846-15	50 nmol	Salt Free	No			10	13	13	15	51	15621.7	20731.7	15672.2			473202	2019-02-06				2.37	5	5000	103.66
UCLA	B-0156	2301 N WE372 00	2019-02-04		nfkbia	H	2		TGAAAGGAATGGGTTGTGGT A TACTCCTCGTCCTTCATGGAGTCCAGGCCG	nfkbia_16		SS525846-16	50 nmol	Salt Free	No			10	11	16	14	51	15726.8	20836.8	15777.3			485379	2019-02-06				2.43	5	5000	104.18
UCLA	B-0156	2301 N WE372 00	2019-02-04		nfkbia	A	3		TGAAAGGAATGGGTTGTGGT A TTCCTCGAAAGTCTCGGAGCTCAGGATCAC	nfkbia_17		SS525846-17	50 nmol	Salt Free	No			13	9	16	13	51	15783.9	20893.8	15834.4			506169	2019-02-06				2.53	5	5000	104.47
UCLA	B-0156	2301 N WE372 00	2019-02-04		nfkbia	B	3		TGAAAGGAATGGGTTGTGGT A ACAACATTTACAAGAAGGCGACACAGACCT	nfkbia_18		SS525846-18	50 nmol	Salt Free	No			19	8	14	10	51	15802.9	20912.9	15853.4			537606	2019-02-06				2.69	5	5000	104.56
UCLA	B-0156	2301 N WE372 00	2019-02-04		nfkbia	C	3		TGAAAGGAATGGGTTGTGGT A CTCCCTTCACCTGACCAATGACTTCCATGG	nfkbia_19		SS525846-19	50 nmol	Salt Free	No			12	12	13	14	51	15654.8	20764.8	15705.2			486657	2019-02-06				2.43	5	5000	103.82
UCLA	B-0156	2301 N WE372 00	2019-02-04		nfkbia	D	3		TGAAAGGAATGGGTTGTGGT A CCTGTTGACATCAGCCCCACATTTCAACAA	nfkbia_20		SS525846-20	50 nmol	Salt Free	No			15	11	12	13	51	15671.8	20781.8	15722.3			502983	2019-02-06				2.51	5	5000	103.91
UCLA	B-0156	2301 N WE372 00	2019-02-04		nfkbia	E	3		TGAAAGGAATGGGTTGTGGT A GATTTTCCAGGGTCAGCTGGCCCAGCTGCT	nfkbia_21		SS525846-21	50 nmol	Salt Free	No			10	9	18	14	51	15806.8	20916.8	15857.3			494307	2019-02-06				2.47	5	5000	104.58
UCLA	B-0156	2301 N WE372 00	2019-02-04		nfkbia	F	3		TGAAAGGAATGGGTTGTGGT A GTGCCTCAGCAATTCCTGGCTGGTTGGTGA	nfkbia_22		SS525846-22	50 nmol	Salt Free	No			10	7	19	15	51	15861.9	20971.9	15912.4			499986	2019-02-06				2.5	5	5000	104.86
UCLA	B-0156	2301 N WE372 00	2019-02-04		nfkbia	G	3		TGAAAGGAATGGGTTGTGGT A GCGTTGACATCAGCACCCAAAGTCACCAAG	nfkbia_23		SS525846-23	50 nmol	Salt Free	No			16	10	15	10	51	15770.9	20880.8	15821.4			520065	2019-02-06				2.6	5	5000	104.4
UCLA	B-0156	2301 N WE372 00	2019-02-04		nfkbia	H	3		TGAAAGGAATGGGTTGTGGT A AGGTAGCCGTGGATAGAGGCTAGGTGCAGA	nfkbia_24		SS525846-24	50 nmol	Salt Free	No			14	4	22	11	51	16018	21128	16068.5			537858	2019-02-06				2.69	5	5000	105.64
UCLA	B-0156	2301 N WE372 00	2019-02-04		nfkbia	A	4		TGAAAGGAATGGGTTGTGGT A GTCTAGGCGCTGTGTGGTGTGGTGCTAAGT	nfkbia_25		SS525846-25	50 nmol	Salt Free	No			9	4	22	16	51	15973	21083	16023.5			507258	2019-02-06				2.54	5	5000	105.41
UCLA	B-0156	2301 N WE372 00	2019-02-04		nfkbia	B	4		TGAAAGGAATGGGTTGTGGT A ACAGCCGAATCACCCCAGTAAAATGCCTGG	nfkbia_26		SS525846-26	50 nmol	Salt Free	No			16	10	15	10	51	15770.9	20880.8	15821.4			520065	2019-02-06				2.6	5	5000	104.4
UCLA	B-0156	2301 N WE372 00	2019-02-04		nfkbia	C	4		TGAAAGGAATGGGTTGTGGT A CTAGGTCTATGGTGGTTCAATCAAAAGCAC	nfkbia_27		SS525846-27	50 nmol	Salt Free	No			15	6	16	14	51	15846.9	20956.9	15897.4			522054	2019-02-06				2.61	5	5000	104.78
UCLA	B-0156	2301 N WE372 00	2019-02-04		nfkbia	D	4		TGAAAGGAATGGGTTGTGGT A AGGCGACACAGACCTTAGTTGGGGGCGACT	nfkbia_28		SS525846-28	50 nmol	Salt Free	No			13	7	20	11	51	15913.9	21023.9	15964.4			521595	2019-02-06				2.61	5	5000	105.12
UCLA	B-0156	2301 N WE372 00	2019-02-04		nfkbia	E	4		TGAAAGGAATGGGTTGTGGT A CTGTGAATTCTGACTCCGTGTCATAGCTCT	nfkbia_29		SS525846-29	50 nmol	Salt Free	No			11	8	15	17	51	15755.8	20865.8	15806.3			491895	2019-02-06				2.46	5	5000	104.33
UCLA	B-0156	2301 N WE372 00	2019-02-04		nfkbia	F	4		TGAAAGGAATGGGTTGTGGT A GCCTTGGTAGGTTACCCTGTTGACATCAGC	nfkbia_30		SS525846-30	50 nmol	Salt Free	No			11	8	17	15	51	15805.9	20915.9	15856.4			498393	2019-02-06				2.49	5	5000	104.58
UCLA	B-0156	2301 N WE372 00	2019-02-04		nfkbia	G	4		TGAAAGGAATGGGTTGTGGT A GGTTGTTCTGGAAGTTGAGGAAGGCCAGGT	nfkbia_31		SS525846-31	50 nmol	Salt Free	No			12	3	22	14	51	16015	21125	16065.5			526833	2019-02-06				2.63	5	5000	105.63
UCLA	B-0156	2301 N WE372 00	2019-02-04		nfkbia	H	4		TGAAAGGAATGGGTTGTGGT A TTCACCATTTGCTCGTACTCCTCGTCCTTC	nfkbia_32		SS525846-32	50 nmol	Salt Free	No			9	12	12	18	51	15602.7	20712.7	15653.2			465048	2019-02-06				2.33	5	5000	103.56
UCLA	B-0156	2301 N WE372 00	2019-02-04		nfkbia	A	5		TGAAAGGAATGGGTTGTGGT A CACGTGTGGCCATTGTAGTTGGTGGCCTGC	nfkbia_33		SS525846-33	50 nmol	Salt Free	No			9	7	20	15	51	15877.9	20987.9	15928.4			497115	2019-02-06				2.49	5	5000	104.94
UCLA	B-0156	2301 N WE372 00	2019-02-04		nfkbia	B	5		TGAAAGGAATGGGTTGTGGT A TTTAAGCACATGCCACTGAACACCTGGCTC	nfkbia_34		SS525846-34	50 nmol	Salt Free	No			14	10	14	13	51	15727.8	20837.8	15778.3			504576	2019-02-06				2.52	5	5000	104.19
UCLA	B-0156	2301 N WE372 00	2019-02-04		nfkbia	C	5		TGAAAGGAATGGGTTGTGGT A ATGCTGGGGTGTGCAGGTCTGCGTCAAGAC	nfkbia_35		SS525846-35	50 nmol	Salt Free	No			11	6	21	13	51	15935.9	21045.9	15986.4			513819	2019-02-06				2.57	5	5000	105.23
UCLA	B-0156	2301 N WE372 00	2019-02-04		nfkbia	D	5		TGAAAGGAATGGGTTGTGGT A GATTTCACAAAGACAACAGCCGAATCACCC	nfkbia_36		SS525846-36	50 nmol	Salt Free	No			18	10	13	10	51	15738.9	20848.8	15789.4			525807	2019-02-06				2.63	5	5000	104.24
UCLA	B-0156	2301 N WE372 00	2019-02-04		nfkbia	E	5		TGAAAGGAATGGGTTGTGGT A AGGATTCTGCAGGTCCACCGCAAGGTGGAG	nfkbia_37		SS525846-37	50 nmol	Salt Free	No			13	7	20	11	51	15913.9	21023.9	15964.4			521595	2019-02-06				2.61	5	5000	105.12
UCLA	B-0156	2301 N WE372 00	2019-02-04		nfkbia	F	5		TGAAAGGAATGGGTTGTGGT A TAGTTGGGGGCGACTTTTAAGCACATGCCA	nfkbia_38		SS525846-38	50 nmol	Salt Free	No			13	6	18	14	51	15878.9	20988.9	15929.4			516312	2019-02-06				2.58	5	5000	104.94
UCLA	B-0156	2301 N WE372 00	2019-02-04		nfkbia	G	5		TGAAAGGAATGGGTTGTGGT A CGGGTAGCATCTGGAGATTTTCCAGGGTCA	nfkbia_39		SS525846-39	50 nmol	Salt Free	No			12	6	19	14	51	15894.9	21004.9	15945.4			513441	2019-02-06				2.57	5	5000	105.02
UCLA	B-0156	2301 N WE372 00	2019-02-04		nfkbia	H	5		TGAAAGGAATGGGTTGTGGT A CGTGGATGATTGCCAAGTGCAGGAACGAGT	nfkbia_40		SS525846-40	50 nmol	Salt Free	No			14	5	20	12	51	15953	21063	16003.5			530145	2019-02-06				2.65	5	5000	105.31
UCLA	B-0156	2301 N WE372 00	2019-02-04		nfkbia	A	6		TGAAAGGAATGGGTTGTGGT A TTACATGGGAGGACACACTGGGCTCACTTA	nfkbia_41		SS525846-41	50 nmol	Salt Free	No			14	7	17	13	51	15847.9	20957.9	15898.4			517968	2019-02-06				2.59	5	5000	104.79
UCLA	B-0156	2301 N WE372 00	2019-02-04		nfkbia	B	6		TGAAAGGAATGGGTTGTGGT A GTGGAGTCTGCTGCAGGTTGTTCTGGAAGT	nfkbia_42		SS525846-42	50 nmol	Salt Free	No			10	4	21	16	51	15957	21067	16007.5			510129	2019-02-06				2.55	5	5000	105.33
UCLA	B-0156	2301 N WE372 00	2019-02-04		nfkbia	C	6		TGAAAGGAATGGGTTGTGGT A TGCGTCAAGACTGCTACACTGGCCAGGCAG	nfkbia_43		SS525846-43	50 nmol	Salt Free	No			13	9	18	11	51	15833.9	20943.9	15884.4			512667	2019-02-06				2.56	5	5000	104.72
UCLA	B-0156	2301 N WE372 00	2019-02-04		nfkbia	D	6		AGAGTGAGTAGTAGTGGAGT A GACAGCTTGTTGAATTCACGTAACAAGCTG	nfkbia_44		SS525846-44	50 nmol	Salt Free	No			16	6	16	13	51	15855.9	20965.9	15906.4			528174	2019-02-06				2.64	5	5000	104.83
UCLA	B-0156	2301 N WE372 00	2019-02-04		nfkbia	E	6		TGAAAGGAATGGGTTGTGGT A GACGCTGGCCTCCAAACACACAGTCATCAT	nfkbia_45		SS525846-45	50 nmol	Salt Free	No			15	11	14	11	51	15721.8	20831.8	15772.3			509481	2019-02-06				2.55	5	5000	104.16
UCLA	B-0156	2301 N WE372 00	2019-02-04		nfkbia	F	6		TGAAAGGAATGGGTTGTGGT A GAGCGAAACCAGGTCAGGATTCTGCAGGTC	nfkbia_46		SS525846-46	50 nmol	Salt Free	No			14	7	19	11	51	15897.9	21007.9	15948.4			524466	2019-02-06				2.62	5	5000	105.04
UCLA	B-0156	2301 N WE372 00	2019-02-04		nfkbia	G	6		TGAAAGGAATGGGTTGTGGT A TGCTCCACGATGGCCAGGTAGCCGTGGATA	nfkbia_47		SS525846-47	50 nmol	Salt Free	No			12	8	19	12	51	15864.9	20974.9	15915.4			511011	2019-02-06				2.56	5	5000	104.87
UCLA	B-0156	2301 N WE372 00	2019-02-04		nfkbia	H	6		TGAAAGGAATGGGTTGTGGT A TGATCTGTTTCCCCGGATTTCACAAAGACA	nfkbia_48		SS525846-48	50 nmol	Salt Free	No			14	8	14	15	51	15757.9	20867.9	15808.4			507006	2019-02-06				2.54	5	5000	104.34
UCLA	B-0156	2301 N WE372 00	2019-02-04		nfkbia	A	7		TGAAAGGAATGGGTTGTGGT A GGTGTGGTGCTAAGTATACCCTTTCTCATT	nfkbia_49		SS525846-49	50 nmol	Salt Free	No			11	6	16	18	51	15810.9	20920.9	15861.4			497574	2019-02-06				2.49	5	5000	104.6
UCLA	B-0156	2301 N WE372 00	2019-02-04		nfkbia	B	7		TGAAAGGAATGGGTTGTGGT A AGGGCAGCTCATCCTCTGTGAATTCTGACT	nfkbia_50		SS525846-50	50 nmol	Salt Free	No			12	8	16	15	51	15789.9	20899.9	15840.4			501264	2019-02-06				2.51	5	5000	104.5
UCLA	B-0156	2301 N WE372 00	2019-02-04		nfkbia	C	7		TGAAAGGAATGGGTTGTGGT A CCCAAAGTCACCAAGTGCTCCACGATGGCC	nfkbia_51		SS525846-51	50 nmol	Salt Free	No			14	12	15	10	51	15722.8	20832.8	15773.3			505395	2019-02-06				2.53	5	5000	104.16
UCLA	B-0156	2301 N WE372 00	2019-02-04		nfkbia	D	7		TGAAAGGAATGGGTTGTGGT A CTGGTAGGGGGAGTAGCCTTGGTAGGTTAC	nfkbia_52		SS525846-52	50 nmol	Salt Free	No			11	4	22	14	51	15991	21101	16041.5			519498	2019-02-06				2.6	5	5000	105.5

## Sheet: Description
Table EV2. Oligonucleotides used for smFISH targeting A20 or IkappaBalpha.
