# Supplementary material for: An incoherent feedforward loop interprets NFκB/RelA dynamics to determine TNF‐induced necroptosis decisions
Source: Mol Syst Biol. 2020 Dec 14;16(12):e9677. doi: 10.15252/msb.20209677 (PMC7734648; doi:10.15252/msb.20209677)
Supplement: Supplementary file 5 — Table EV3 [file MSB-16-e9677-s005.xlsx]

## Sheet: Table EV3
Name	Sequence 1 (5' to 3')	Sequence 2 (5' to 3')
RelA	CACCG AATCGCATGCCCCGTTGCTT	CACCG TGTTCGATGATCTCCACATA
cIAP1	CACCG TGAATGCCACCTCGTTCCAG	CACCG TGGTCATCTAGTAGTCTGCC
cIAP2	CACCG ATGGTGCTCATCGCCGTGGA	CACCG TAAAGTGTGTATGGACCGAG
A20	CACCG TTTGCTACGACACTCGGAAC	CACCG CTCGGAACTTTAAATTCCGC
IkBa	CACCG GGGTGCTGATGTCAACGCTC	CACCG CTGCGTCAAGACTGCTACAC
IkBε	CACCG GCAACAGAATAGCACCGACG	CACCG AGCAACAGAATAGCACCGAC
p100	CGCCG GCCCGAGCGTTGCTGGACTA	CACCG CGCCGTAGTCCAGCAACGCT

## Sheet: Description
Table EV3. Guide RNAs (gRNAs) for CRISPR/Cas9-gene editing.
