# Supplementary material for: An incoherent feedforward loop interprets NFκB/RelA dynamics to determine TNF‐induced necroptosis decisions
Source: Mol Syst Biol. 2020 Dec 14;16(12):e9677. doi: 10.15252/msb.20209677 (PMC7734648; doi:10.15252/msb.20209677)
Supplement: Supplementary file 6 — Movie EV1 [file MSB-16-e9677-s006.zip]

Archive with 5 entries (4 files):
- Movie EV1.mov
- __MACOSX/
- __MACOSX/._Movie EV1.mov
- Movie EV1.xlsx
- __MACOSX/._Movie EV1.xlsx
