# Supplementary material for: An incoherent feedforward loop interprets NFκB/RelA dynamics to determine TNF‐induced necroptosis decisions
Source: Mol Syst Biol. 2020 Dec 14;16(12):e9677. doi: 10.15252/msb.20209677 (PMC7734648; doi:10.15252/msb.20209677)
Supplement: Supplementary file 7 — Movie EV2 [file MSB-16-e9677-s007.zip › Movie EV2.xlsx]

## Sheet: Movie EV2
Movie EV2. Live-cell microscopy of L929 RelA-knockout cells treated with TNF. Movie depicts merged images of differential interference contrast (DIC) and propidium idodide excitation. Dying cells resemble necrotic or apoptotic morphological features, respectively.
