# Supplementary material for: An incoherent feedforward loop interprets NFκB/RelA dynamics to determine TNF‐induced necroptosis decisions
Source: Mol Syst Biol. 2020 Dec 14;16(12):e9677. doi: 10.15252/msb.20209677 (PMC7734648; doi:10.15252/msb.20209677)
Supplement: Supplementary file 8 — Source Data for Expanded View [file MSB-16-e9677-s009.zip]

Archive with 36 entries (35 files):
- Source Data for EV Figures/
- __MACOSX/._Source Data for EV Figures
- Source Data for EV Figures/Figures EV_source data.xlsx
- __MACOSX/Source Data for EV Figures/._Figures EV_source data.xlsx
- Source Data for EV Figures/Figure EV1K.zip
- __MACOSX/Source Data for EV Figures/._Figure EV1K.zip
- Source Data for EV Figures/Figure EV2E.zip
- __MACOSX/Source Data for EV Figures/._Figure EV2E.zip
- Source Data for EV Figures/Figure EV1I.zip
- __MACOSX/Source Data for EV Figures/._Figure EV1I.zip
- Source Data for EV Figures/Figure EV1H.zip
- __MACOSX/Source Data for EV Figures/._Figure EV1H.zip
- Source Data for EV Figures/Figure EV3E.zip
- __MACOSX/Source Data for EV Figures/._Figure EV3E.zip
- Source Data for EV Figures/Figure EV1M.zip
- __MACOSX/Source Data for EV Figures/._Figure EV1M.zip
- Source Data for EV Figures/Figure EV4A_wt_IkBa.zip
- __MACOSX/Source Data for EV Figures/._Figure EV4A_wt_IkBa.zip
- Source Data for EV Figures/Figure EV4A_IkBa_e.zip
- __MACOSX/Source Data for EV Figures/._Figure EV4A_IkBa_e.zip
- Source Data for EV Figures/Figure EV4C.zip
- __MACOSX/Source Data for EV Figures/._Figure EV4C.zip
- Source Data for EV Figures/Figure EV4B.zip
- __MACOSX/Source Data for EV Figures/._Figure EV4B.zip
- Source Data for EV Figures/Figure EV3K.zip
- __MACOSX/Source Data for EV Figures/._Figure EV3K.zip
- Source Data for EV Figures/Figure EV3J.zip
- __MACOSX/Source Data for EV Figures/._Figure EV3J.zip
- Source Data for EV Figures/Figure EV3H.zip
- __MACOSX/Source Data for EV Figures/._Figure EV3H.zip
- Source Data for EV Figures/Figure EV2H.zip
- __MACOSX/Source Data for EV Figures/._Figure EV2H.zip
- Source Data for EV Figures/Figure EV1F.zip
- __MACOSX/Source Data for EV Figures/._Figure EV1F.zip
- Source Data for EV Figures/Figure EV2K.zip
- __MACOSX/Source Data for EV Figures/._Figure EV2K.zip
