# Supplementary material for: An incoherent feedforward loop interprets NFκB/RelA dynamics to determine TNF‐induced necroptosis decisions
Source: Mol Syst Biol. 2020 Dec 14;16(12):e9677. doi: 10.15252/msb.20209677 (PMC7734648; doi:10.15252/msb.20209677)
Supplement: Supplementary file 8 — Source Data for Expanded View [file MSB-16-e9677-s009.zip › Source Data for EV Figures/Figures EV_source data.xlsx]

## Sheet: Figure EV1B
proliferative index (%)
time (h)	4	8	12	16	20	24
mean	5.52	14.022	7.39377	7.39954	7.46661	3.31169
stdev	2.00417	1.15157	3.65832	1.29119	2.88507	0.271211

## Sheet: Figure EV1C
	survival (%)
	mean	stdev	Pval
no dyes	100	0	0.348985
	83.7971	12.7743	0.778561
	54.6741	11.5839	0.759668
	35.2853	10.3345	0.29985
	28.3578	9.54625	0.372217
dyes	93.1989	11.1151
	86.784	11.5172
	57.853	12.1803
	43.1799	5.02356
	33.9768	1.68827

## Sheet: Figure EV1D
	survival (%)
	scope		manual counts
time (h)	mean	stdev	mean	stdev
0			100	0
0.5	100	0	103.253	9.1532
	100.658	1.31617
	100.658	1.31617
	100.658	1.31617
	100.434	1.66572
	100.663	1.7614
	100.499	1.59573
	100.614	1.6981
	100.614	1.6981
	100.614	1.6981
	100.837	1.31189
	100.723	1.2085
	100.723	1.2085
	100.833	0.754386
	100.833	0.754386
	100.996	0.980768
	100.996	0.980768
	100.833	0.754386
	100.719	0.735869
	100.719	0.735869
	100.719	0.735869	98.2313	4.13975
	100.719	0.735869
	100.604	0.769477
	100.49	0.849045
	100.49	0.849045
	100.376	0.963248
	100.589	1.64876
	100.589	1.64876
	100.589	1.64876
	100.589	1.64876
	100.589	1.64876
	100.589	1.64876
	100.589	1.64876
	100.475	1.78708
	100.475	1.78708
	100.132	2.25579
	100.018	2.42417
	100.018	2.42417
	100.018	2.42417
	100.018	2.42417
	100.018	2.42417
	99.6754	2.95123
	99.4517	2.93975
	99.4517	2.93975
	99.5659	2.77419
	99.5659	2.77419
	99.5659	2.77419
	99.5659	2.77419
	99.5659	2.77419
	99.5659	2.77419
	99.5659	2.77419
	99.4517	2.93975
	99.4517	2.93975
	99.4517	2.93975
	99.4517	2.93975
	99.4517	2.93975
	99.1742	2.86709
	99.06	3.0441
	98.5095	2.54823
	98.6237	2.37394
	99.2948	2.65621	100.843	3.47281
	99.2948	2.65621
	99.2948	2.65621
	99.2948	2.65621
	99.409	2.45885
	99.5231	2.26155
	99.7514	1.86723
	100.629	2.73982
	100.515	2.9295
	100.515	2.9295
	100.4	3.12019
	100.123	3.12186
	99.7804	3.7071
	99.4536	3.38301
	99.4536	3.38301
	99.165	3.781
	99.0508	3.97597
	98.8874	3.80289
	99.165	3.781
	99.2791	3.58633
	99.6059	3.97634
	99.9484	3.41205
	100.275	3.85961
	99.9976	3.81533
	100.445	4.00766
	99.7155	4.27773
	99.7647	4.66017
	99.993	4.27571
	99.8296	4.08366
	99.6662	3.90271
	99.2745	4.12867
	99.2589	5.05685
	99.4715	5.62386
	98.8672	5.2764
	99.0909	5.44534
	99.5364	5.04633
	99.6506	4.85307
	99.6506	4.85307
	99.814	5.04833
	99.9171	5.40156
	99.8121	4.86627	88.1442	5.40284
	100.497	3.95251
	101.151	5.05381
	100.808	5.46715
	100.584	5.5707
	100.356	5.84548
	100.569	6.53198
	100.732	6.80534
	100.166	7.32497
	100.276	7.38302
	100.39	7.23482
	100.161	7.5335
	100.052	7.46625
	99.3982	6.38657
	99.6266	6.09382
	99.7407	5.9519
	99.7407	5.9519
	100.188	5.80268
	99.8503	6.01532
	100.184	6.09931
	100.134	5.68209
	100.472	5.51236
	100.962	6.25005
	100.734	6.58765
	100.62	6.75881
	100.62	6.75881
	100.407	6.10151
	100.855	6.17926
	100.855	6.17926
	100.855	6.17926
	100.349	6.52702
	100.235	6.71612
	100.463	6.33845
	100.687	6.4317
	100.573	6.62339
	101.063	7.2387
	101.063	7.2387
	100.949	7.42613
	100.899	7.02819
	100.964	6.44308
4	100.752	5.85159	85.2173	13.281
	100.98	5.46764
	100.653	5.0882
	100.881	4.69897
	101.329	5.01011
	101.116	4.53546
	101.345	4.14095
	101.671	4.41744
	101.121	3.93667
	101.497	4.62383
	101.497	4.62383
	101.546	5.00268
	101.546	5.00268
	101.546	5.00268
	101.873	5.3961
	101.421	5.68978
	101.421	5.68978
	100.913	5.8324
	100.799	6.00089
	100.799	6.00089
	100.799	6.00089
	100.521	5.92742
	100.244	5.86382
	100.244	5.86382
	100.528	5.75274
	100.528	5.75274
	100.304	5.67865
	100.423	5.09787
	100.472	5.51236
	100.248	5.51387
	100.085	5.26509
	100.412	5.76581
	100.412	5.76581
	100.248	5.51387
	100.02	5.85216
	100.02	5.85216
	99.7964	5.86613
	99.9106	5.7032
	100.248	5.51387
	100.313	4.92958
	100.313	4.92958	72.2044	2.7032
	100.313	4.92958
	100.477	5.18367
	100.134	5.68209
	99.9709	5.43586
	99.3666	4.90253
	99.2524	5.08437
	99.0241	5.45136
	99.0733	5.85701
	98.1739	6.14638
	98.0105	5.89918
	98.0105	5.89918
	97.9612	5.48285
	98.288	5.97871
	98.6148	6.48606
	98.2724	6.98129
	98.0486	7.00574
	98.0486	7.00574
	97.9391	6.89743
	97.4917	7.06492
	97.4424	6.65279
	97.1046	6.90148
	97.1046	6.90148
	96.6571	7.17993
	96.4445	6.50151
	96.1669	6.3362
	96.0574	6.39085
	95.8337	6.58041
	95.4465	6.50438
	95.8337	6.58041
	96.1605	7.14639
	95.6592	7.1599
	96.5048	6.06846
	96.554	6.47281
	96.543	7.29797
	96.4334	7.3459
	96.3147	7.54408
	96.0863	7.80247
	95.6389	8.07679
	95.9229	7.52577
	96.2497	8.0796	67.9386	8.27683
	95.8516	8.75757
	96.1848	8.62228
	96.2944	8.65996
	96.1802	8.80443
	96.1802	8.80443
	95.9565	8.89711
	95.4553	8.86545
	95.2223	9.35406
	94.7657	9.97027
	94.1503	10.0731
	93.4207	10.333
	94.0362	10.2305
	93.7586	10.1309
	93.481	10.0366
	93.5952	9.87387
	93.0939	9.81409
	93.3715	9.91462
	93.1432	10.2326
	93.4318	9.61829
	93.7586	10.1309
	93.7586	10.1309
	93.2573	10.0729
	93.3604	10.6531
	93.0829	10.5419
	93.1432	10.2326
	93.029	10.3936
	92.5927	9.75671
	92.4831	9.65664
	92.3689	9.80958
	92.2056	9.54596
	91.9818	9.60991
	91.7581	9.68895
	91.7043	9.49554
	92.1452	9.87737
	92.1452	9.87737
	91.8074	10.1044
	91.9215	9.95979
	91.644	9.83472
	91.3061	10.0657
	91.3061	10.0657	61.2679	13.4702
	91.1427	9.79466
	91.1427	9.79466
	90.5765	10.3157
	90.1848	10.3409
	90.1848	10.3409
	90.1848	10.3409
	89.9073	10.2252
	90.1848	10.3409
	90.3482	10.6088
	90.6258	10.7311
	90.2341	10.7578
	89.406	10.1784
	88.7952	10.0759
	88.6318	9.80361
	88.4573	10.3161
	88.4573	10.3161
	88.5715	10.179
	88.4035	10.0921
	88.8601	9.52278
	89.0838	9.42608
	88.6967	9.24895
	88.6967	9.24895
	88.5871	9.22509
	88.2492	9.481
	88.5333	8.97568
	87.748	9.46238
	87.9114	9.74176
	87.0341	8.7642
	86.8104	8.91741
	86.8104	8.91741
	86.0762	9.24815
	85.9174	8.86124
	85.6398	8.70062
	85.0893	8.28991
	85.5367	8.00709
	85.6463	8.02862
	85.5814	8.58355
	85.2928	9.23488
	85.0152	9.10418
8	85.0152	9.10418	63.2139	11.0874
	84.6727	9.54278
	84.8854	10.2274
	84.7823	9.63065
	85.447	9.9458
	84.9503	9.6641
	84.9503	9.6641
	84.3349	9.7696
	84.3349	9.7696
	84.449	9.62493
	84.3349	9.7696
	83.6007	10.2553
	83.6656	9.68321
	83.2136	10.0525
	83.829	9.94828
	83.9386	10.0473
	83.7149	10.101
	83.8244	10.2062
	83.4373	9.99281
	83.4419	9.75262
	83.5561	9.6053
	83.3927	9.3362
	83.7305	9.1134
	82.8421	8.87963
	82.5043	9.1146
	82.2714	9.62637
	82.0541	9.21866
	81.7766	9.12892
	81.8797	9.67596
	81.9938	9.51859
	81.9781	10.5128
	81.9827	10.2611
	81.8193	9.99515
	81.7052	10.148
	82.3901	9.25662
	82.5043	9.1146
	82.5043	9.1146
	82.2916	8.42814
	82.2916	8.42814
	82.1282	8.15586
	82.1282	8.15586	58.3388	14.2829
	81.9648	7.88433
	81.8014	7.61364
	81.8014	7.61364
	81.5731	7.90872
	81.459	8.05949
	81.3941	8.63016
	81.2307	8.36689
	79.9441	8.71523
	80.3915	8.53506
	79.8299	8.85388
	80.1678	8.61691
	79.5924	9.6236
	79.4382	8.86706
	79.946	8.42899
	80.1743	8.1059
	80.0601	8.26666
	79.8364	8.31076
	79.673	8.04931
	79.2859	7.84132
	79.0622	7.91192
	79.0622	7.91192
	79.0622	7.91192
	78.948	8.06021
	78.8339	8.21059
	78.7197	8.36293
	78.6056	8.51714
	78.6056	8.51714
	78.4914	8.67312
	78.9388	8.6061
	78.8247	8.77369
	78.4979	8.27964
	78.3837	8.45171
	78.16	8.45505
	77.7191	8.1327
	77.4461	7.71896
	77.6744	7.38545
	78.3994	7.44773
	78.0569	7.9709
	77.7301	7.50198
	77.7301	7.50198	55.0707	15.0818
	77.616	7.682
	77.0655	7.18388
	77.2781	7.82873
	77.3877	8.04452
	77.3877	8.04452
	77.2735	8.22691
	77.1594	8.41001
	76.8753	8.57581
	77.0991	8.59651
	77.3228	8.63456
	77.3228	8.63456
	77.2086	8.81679
	76.8707	8.95463
	76.9311	8.77809
	77.1594	8.41001
	76.8864	7.9544
	76.4993	7.6879
	76.6135	7.51007
	76.4501	7.27646
	76.2867	7.04648
	76.2867	7.04648
	76.2867	7.04648
	76.0629	7.01446
	75.6712	7.13819
	76.2328	7.0704
	76.2328	7.0704
	76.0629	7.01446
	76.6089	7.91007
	77.3228	8.63456
	77.2086	8.81679
	77.0945	8.99968
	76.7566	9.13484
	76.1458	8.84595
	76.2553	9.04715
	76.2553	9.04715
	76.0316	9.02107
	76.195	9.26067
	76.3584	9.50265
	76.3584	9.50265
	76.5218	9.74685	55.2884	17.1644
	76.5218	9.74685
	76.468	9.69268
	76.5172	10.1057
	76.1793	10.2645
	76.403	10.2826
	76.2889	10.4604
	75.6178	10.4391
	75.5147	9.94554
	75.4005	10.1199
	75.3513	9.70567
	74.7404	9.45374
	75.2417	9.52546
	74.6801	9.72469
	74.7989	9.29257
	74.5213	9.18552
	74.4072	9.34336
	74.2438	9.08418
	74.7404	9.45374
	74.4182	8.63399
	73.9662	8.98873
	73.6394	8.4814
	73.6394	8.4814
	73.2477	8.56874
	73.3619	8.39905
	73.1985	8.15212
	72.299	8.5535
	72.0753	8.60753
	71.9165	8.11686
	71.9165	8.11686
	71.9165	8.11686
	71.2408	8.5946
	71.4691	8.32627
	71.3549	8.45919
	71.742	8.62574
	71.4088	8.73516
	71.2946	8.86078
	71.017	8.71126
	70.7441	8.44035
	70.2382	8.5415
12	70.0145	8.67203	47.2243	8.88467
	69.9004	8.79807
	69.6274	8.53668
	69.6274	8.53668
	69.2895	8.8094
	69.5178	8.58475
	69.8557	8.30484
	69.7462	8.37276
	69.8603	8.27182
	69.9699	8.19362
	69.8557	8.30484
	69.3052	7.91162
	69.3052	7.91162
	69.4194	7.80688
	69.191	8.01987
	68.7501	7.56773
	69.1372	7.6946
	69.1372	7.6946
	68.7501	7.56773
	68.7009	7.1729
	68.3137	7.06671
	67.9869	6.50091
	67.9869	6.50091
	67.5998	6.4103
	67.9805	7.38117
	67.7568	7.61025
	67.5934	7.3297
	67.8171	7.0993
	68.1439	7.66314
	67.6426	7.68832
	67.6426	7.68832
	67.4189	7.92263
	66.9176	7.95756
	66.6939	8.20944
	66.6939	8.20944
	66.5305	7.93239
	66.2529	7.71777
	66.3022	8.06343
	66.5259	7.82366
	66.4118	7.90263
	66.3579	7.48996	34.2361	8.34655
	66.1342	7.70361
	65.9708	7.42157
	65.8566	7.50773
	65.5726	8.24182
	65.736	8.52227
	64.9461	9.22138
	65.0603	9.14918
	65.0603	9.14918
	65.8502	8.4489
	65.736	8.52227
	65.7853	8.88087
	65.6711	8.96254
	65.6711	8.96254
	65.4474	9.19041
	65.3332	9.26944
	65.3332	9.26944
	65.0557	9.06999
	64.8923	8.78805
	65.116	8.57123
	65.116	8.57123
	64.8877	8.75809
	64.7735	8.85667
	64.496	8.67562
	64.3818	8.78084
	64.1581	8.96517
	64.044	9.06713
	63.603	8.60681
	63.3747	8.82729
	63.435	8.38974
	63.5984	8.6704
	63.5492	8.27079
	63.8267	8.43674
	62.7639	8.89919
	62.878	8.80021
	63.1017	8.60993
	63.2159	8.50768
	63.1556	8.9875
	63.3682	9.64923
	63.4778	9.56358
	63.2048	9.36622	34.578	9.21132
	63.2048	9.36622
	63.9901	8.71865
	63.876	8.83348
	63.6522	8.99789
	63.4285	9.17572
	63.0907	9.46519
	63.3236	9.30947
	63.0999	9.5409
	62.9365	9.26046
	62.7731	8.98018
	62.7731	8.98018
	62.7238	8.6291
	62.6097	8.70007
	62.6097	8.70007
	62.7238	8.6291
	62.5112	8.00683
	62.2336	7.79316
	62.397	8.0715
	62.1195	7.86101
	62.0545	8.29082
	61.8308	8.52638
	61.7816	8.17704
	61.4437	8.49457
	61.2803	8.21675
	61.2154	8.63265
	61.22	8.75272
	61.4437	8.49457
	61.22	8.75272
	61.22	8.75272
	61.22	8.75272
	60.9963	9.02012
	60.768	9.13351
	60.6584	9.345
	60.4904	8.91839
	60.327	8.64105
	60.327	8.64105
	60.2667	9.17883
	60.1572	9.39826
	60.4794	9.79258
	60.7569	10.0075	28.869	7.76734
	60.8665	9.82063
	60.9806	9.75234
	61.0902	9.58016
	61.0299	10.1001
	61.3677	9.78607
	61.3028	10.2204
	61.5869	9.50198
	61.0856	9.51991
	61.3093	9.3122
	61.6361	9.87806
	61.6361	9.87806
	61.6361	9.87806
	61.5219	9.97442
	60.9714	9.61005
	60.9714	9.61005
	60.9714	9.61005
	61.1951	9.4084
	60.9714	9.61005
	60.9714	9.61005
	60.808	9.32728
	60.6939	9.42045
	60.6446	9.04453
	60.7431	9.79982
	60.9668	9.61014
	60.913	9.26186
	60.7988	9.37638
	60.6308	9.19529
	60.1899	8.76977
	59.7982	8.76414
	59.5206	8.6303
	59.2969	8.73455
	59.1874	8.72673
	59.6348	8.49009
	59.6348	8.49009
	59.5206	8.6303
	59.9727	8.25204
	60.0868	8.11021
	60.1517	7.5587
	60.2502	8.38346
16	60.2502	8.38346	23.7061	5.80471
	59.5252	8.46894
	59.4157	8.47915
	59.1874	8.72673
	58.3482	8.97654
	58.7464	8.29915
	57.7439	8.25888
	58.131	8.40681
	58.0214	8.41552
	57.9073	8.53835
	57.4552	8.9263
	58.0214	8.41552
	58.4734	8.02694
	58.2005	7.78281
	58.1959	7.87158
	58.4689	8.15537
	58.0771	8.15651
	57.963	8.29848
	57.8488	8.4427
	57.522	7.90405
	57.5869	7.34146
	57.3094	7.21936
	57.3251	6.24027
	57.4392	6.09715
	57.3251	6.24027
	57.6026	6.37002
	58.1577	6.65047
	58.1577	6.65047
	58.3211	6.92815
	58.5987	7.07948
	58.4353	6.80031
	58.207	7.05922
	58.3211	6.92815
	58.3211	6.92815
	58.0928	7.19333
	57.8153	7.05657
	57.5377	6.92624
	57.8153	7.05657
	58.0928	7.19333
	57.9787	7.33032
	58.0928	7.19333	23.5358	6.1448
	58.0928	7.19333
	58.3658	7.50643
	58.2516	7.6516
	58.415	7.92162
	58.699	7.52527
	58.699	7.52527
	59.0369	7.32743
	58.9877	6.90907
	58.9877	6.90907
	58.7101	6.8214
	58.9384	6.49072
	58.775	6.23713
	58.4326	6.74198
	58.4215	7.42832
	58.3722	7.0099
	58.1485	7.0518
	57.9851	6.79065
	57.9248	7.11458
	57.9294	6.9182
	57.7057	7.03596
	57.482	7.17274
	57.3186	6.89251
	57.3186	6.89251
	57.0949	7.04562
	56.8173	6.88052
	56.4256	6.84553
	56.0385	6.70807
	55.9847	6.41895
	55.8213	6.14237
	55.6579	5.86641
	55.7071	6.2777
	55.3692	6.52649
	55.4834	6.3963
	55.1501	6.58548
	55.3135	6.86817
	55.2597	6.53574
	55.1455	6.65746
	55.7006	6.98108
	55.204	6.95771
	55.0406	6.6748	21.7419	6.30941
	54.7584	6.5264
	54.4809	6.36354
	53.9193	6.8028
	54.2033	6.2066
	53.9796	6.3535
	54.0937	6.23907
	54.3713	6.41149
	54.1541	5.80293
	54.0399	5.92754
	53.9907	5.52304
	53.9907	5.52304
	54.1541	5.80293
	53.6528	5.79099
	53.042	5.85603
	53.5925	6.23754
	53.3149	6.06566
	53.3038	6.91146
	52.9167	6.81353
	52.693	7.01481
	52.977	6.3462
	52.7487	6.57065
	52.7487	6.57065
	52.4109	6.84718
	52.4109	6.84718
	52.1333	6.67922
	52.1333	6.67922
	51.8447	7.35103
	50.7883	7.01416
	50.6249	6.73348
	50.7234	7.53926
	50.5108	6.85567
	50.1191	6.83296
	49.9064	6.1472
	49.9175	5.34872
	50.2554	5.11413
	50.195	5.48631
	50.468	5.79976
	50.3046	5.53016
	50.0809	5.62253
	50.5821	5.65609	15.7274	6.16008
	50.6314	6.07059
	50.1904	5.67897
	49.9621	5.9851
	50.1255	6.24851
	49.8526	5.90542
	49.7384	6.0516
	49.7384	6.0516
	49.5101	6.35233
	49.2864	6.42647
	49.2215	6.98963
	49.5483	7.52773
	49.2215	6.98963
	48.7805	6.60985
	48.3823	7.18155
	48.7156	7.18404
	49.2707	7.40641
	49.0963	7.90413
	48.9329	7.63333
	48.9329	7.63333
	48.9329	7.63333
	48.595	7.86803
	48.7091	7.72843
	48.7695	7.36344
	48.7091	7.72843
	48.2682	7.32393
	48.2636	7.5494
	47.986	7.4444
	48.3128	7.9675
	47.5833	8.22641
	47.5833	8.22641
	47.3057	8.12417
	47.4199	7.96527
	47.4691	8.38371
	47.6863	8.82248
	48.0288	8.38817
	47.1358	8.36572
	47.1469	7.60379
	47.3103	7.87016
	46.809	7.82624
20	46.8583	8.24263	16.4005	6.34922
	46.1936	7.93145
	46.1444	7.51545
	45.9699	8.02072
	45.7527	7.54652
	45.5782	8.03675
	45.8557	8.16252
	45.5782	8.03675
	45.464	8.1844
	45.3545	8.12717
	45.1308	8.23485
	44.7436	8.08058
	45.2831	9.32236
	45.3972	9.19637
	45.8985	9.21438
	45.8939	9.36131
	45.5671	8.8137
	46.0573	9.63591
	45.5606	9.47592
	45.5606	9.47592
	45.2338	8.91704
	45.5606	9.47592
	45.9478	9.62095
	45.8336	9.75112
	45.1689	9.45081
	44.728	9.02842
	45.2785	9.46816
	45.2785	9.46816
	45.6118	9.43514
	45.661	9.85232
	45.5022	9.36936
	45.829	9.91373
	46.1623	9.89991
	46.2115	10.3177
	45.9943	9.90444
	46.5448	10.3843
	46.1577	10.162
	45.8309	9.64835
	45.9943	9.90444
	46.1577	10.162
	45.8198	10.3651	11.3513	5.2341
	45.2693	9.89361
	45.2693	9.89361
	45.3834	9.73917
	45.2201	9.4755
	44.8329	9.2731
	44.4458	9.07947
	44.936	9.89007
	44.5982	10.1266
	45.2693	9.89361
	45.493	9.84528
	45.3185	10.3118
	44.6428	10.7456
	44.7031	10.4151
	44.316	10.2122
	44.5397	10.1525
	44.5397	10.1525
	44.2018	10.3646
	43.9243	10.2556
	44.0384	10.1004
	44.2018	10.3646
	44.8173	10.2608
	44.768	9.84294
	45.1662	9.33083
	45.3296	9.58733
	45.1597	9.80726
	44.8822	9.6905
	44.8283	9.52877
	44.4302	10.0614
	44.2622	10.0494
	44.0384	10.1004
	43.9243	10.2556
	43.9846	9.95154
	43.8212	9.69546
	43.4833	9.89237
	43.8212	9.69546
	43.8705	10.1139
	43.7609	9.99378
	43.6467	10.1516
	43.2058	9.79636
	43.3199	9.63443	10.0299	4.73583
	43.0424	9.54129
	42.9282	9.70592
	42.7045	9.73596
	42.3777	9.22352
	42.3174	9.51974
	42.0937	9.57603
	41.9795	9.72941
	41.8654	9.88436
	41.8161	9.46617
	41.9795	9.72941
	41.8161	9.46617
	41.1469	9.42506
	40.8739	9.04579
	41.5386	9.36178
	41.0866	9.7253
	41.2007	9.56945
	41.25	9.98758
	40.9232	9.46422
	40.5315	9.52609
	40.1936	9.72505
	39.9763	9.34971
	39.916	9.62728
	39.6877	9.95338
	39.1975	9.19921
	39.1975	9.19921
	39.0341	8.9516
	38.7566	8.87846
	38.8058	9.29416
	38.5283	9.22615
	37.9174	8.97926
	37.5796	9.16406
	37.743	9.41843
	36.9149	8.84612
	36.6373	8.75973
	36.4739	8.5103
	35.9727	8.44125
	35.8585	8.60891
	35.6951	8.36089
	35.4714	8.37486
	35.308	8.12281
	35.1335	8.56738
	35.0843	8.14889
	35.1874	8.72035
	34.9098	8.61149
	34.7957	8.76852
	34.3593	8.14184
	34.0818	8.03439
	33.4171	7.71895
	32.6383	7.56034
	32.7952	8.37174
	33.0189	8.27619
	32.3989	8.60669
	32.7906	8.56974
	32.3989	8.60669
	32.3989	8.60669
	32.3497	8.18878
	32.0721	8.08143
	31.9579	8.2394
	31.6804	8.14186
	31.7945	7.98056
	31.2394	7.79925
	31.517	7.88642
	31.4677	7.46812
	31.4074	7.76597
	31.244	7.50483
	30.9172	6.98767
	30.5255	7.06306
	30.2972	7.40041
	30.5255	7.06306
	30.4114	7.231
	30.1338	7.15509
	29.8609	6.7446
	29.9101	7.16241
	29.4692	6.83609
	29.2408	7.18272
	29.2408	7.18272
	28.8491	7.29959
	29.1267	7.35789
	28.735	7.47873
24	28.6857	7.06856
	28.2001	5.98015
	28.1845	6.98124
	27.9069	6.93211
	27.8466	7.13411
	27.4595	6.88307
	27.1216	7.05817
	27.3992	7.14409
	26.5822	5.90691
	26.909	6.39293
	26.9582	6.80972
	26.6807	6.73668
	26.7948	6.56407
	27.2358	6.89118
	26.909	6.39293

## Sheet: Figure EV1G
	time (h)	death rate (%/h)	error margin
	0.5	1.18425	0.42961
		1.18425	0.42961
		1.234	0.510176
		1.234	0.510176
		1.23228	0.512428
		1.18253	0.431985
		1.27586	0.457952
		1.29253	0.364201
		1.40047	0.445643
		1.46277	0.477467
		1.46277	0.477467
		1.46277	0.477467
		1.46277	0.477467
		1.46277	0.477467
		1.53296	0.532088
		1.47007	0.477728
		1.57095	0.450569
		1.57095	0.450569
		1.62657	0.497768
		1.72019	0.47511
		1.76404	0.40122
		1.78569	0.514155
		1.72879	0.473921
		1.83643	0.443352
		1.73403	0.479949
		1.79752	0.524372
		1.78415	0.541954
		1.78651	0.54335
		1.78651	0.54335
		1.72361	0.536818
		1.78723	0.553694
		1.77798	0.546076
		1.78331	0.537503
		1.78603	0.533138
		1.74093	0.473793
		1.83686	0.470195
		1.82507	0.471246
		1.9233	0.476181
		1.98561	0.477779
		1.97926	0.4765
		2.02933	0.436118
		2.07368	0.52434
		1.97034	0.392867
		2.02065	0.313439
		2.0224	0.446635
		2.02875	0.447082
		2.022	0.457528
		2.06501	0.392136
		2.11629	0.471873
		2.05087	0.241854
		2.15341	0.552488
		2.0979	0.325957
		2.08294	0.347155
		2.04127	0.409075
		2.13671	0.568141
		2.14012	0.563551
		2.19101	0.646668
		2.19844	0.658926
		2.20189	0.654515
		2.16455	0.48226
	2	2.05441	0.417796
		2.01278	0.31906
		2.04492	0.276799
		2.00622	0.335827
		2.22276	0.556866
		2.1924	0.456002
		2.34744	0.643511
		2.39558	0.722974
		2.29935	0.566269
		2.28872	0.585473
		2.30971	0.566427
		2.31794	0.573257
		2.38094	0.626072
		2.24857	0.425941
		2.24926	0.448166
		2.22779	0.300307
		2.30289	0.462189
		2.24668	0.439449
		2.20825	0.440418
		2.20458	0.446017
		2.14168	0.35827
		2.12512	0.37393
		2.1738	0.318976
		2.10691	0.222876
		2.19652	0.207928
		2.24562	0.248352
		2.29633	0.312357
		2.36686	0.375177
		2.37895	0.485969
		2.44185	0.545501
		2.48619	0.469574
		2.48619	0.469574
		2.54767	0.516663
		2.54373	0.523489
		2.46707	0.569614
		2.50879	0.589591
		2.55546	0.621692
		2.49219	0.469013
		2.54832	0.496742
		2.54029	0.510636
		2.54029	0.510636
		2.5313	0.502445
		2.52736	0.509271
		2.54985	0.64199
		2.60548	0.727991
		2.55681	0.718517
		2.61287	0.731244
		2.61328	0.746689
		2.56037	0.726109
		2.56037	0.726109
		2.59982	0.662553
		2.56037	0.726109
		2.56037	0.726109
		2.56389	0.720399
		2.667	0.756259
		2.67017	0.761929
		2.71266	0.934147
		2.77739	0.954306
		2.74373	0.970106
		2.74373	0.970106
		2.7964	1.05098
		2.7964	1.05098
		2.73547	0.957103
		2.77492	0.898369
		2.82889	0.995798
		2.85613	0.921352
		2.86332	0.919587
		2.88055	1.07845
		2.82889	0.995798
		2.82889	0.995798
		2.83269	0.990514
		2.87956	1.10353
		2.87956	1.10353
		2.85945	1.0014
		2.8263	0.962741
		2.71781	0.988813
		2.66963	0.898436
		2.73373	1.00438
		2.66375	0.871677
		2.7673	0.939406
	4	2.79847	0.895487
		2.76425	1.07098
		2.82464	1.02348
		2.79802	1.087
		2.85922	1.08442
		2.81271	1.1412
		2.81271	1.1412
		2.88106	1.24479
		2.8229	1.13398
		2.72967	1.18186
		2.8229	1.13398
		2.85422	1.09519
		2.7898	1.1003
		2.80005	1.09327
		2.80368	1.08861
		2.86717	1.19375
		2.87084	1.18916
		2.8605	1.19654
		2.82844	1.23691
		2.83378	1.13451
		2.93757	1.18467
		2.88507	1.20528
		2.95087	1.21459
		2.93718	1.18694
		2.99403	1.15864
		2.90473	1.23148
		2.94789	1.17888
		2.99338	1.16606
		2.93813	1.08699
		2.8848	1.10679
		2.85058	1.05063
		2.87372	1.08965
		2.91688	1.03178
		2.94864	1.07208
		2.94156	1.07463
		2.99406	1.05899
		3.0344	1.21659
		3.01188	1.08572
		2.99081	1.15868
		3.17791	1.12486
		2.98188	0.920439
		3.04715	1.03764
		2.99922	0.946822
		3.05255	0.941239
		3.05255	0.941239
		3.04868	0.935343
		3.09617	0.87709
		3.04284	0.914081
		3.03453	0.926547
		3.07352	0.868541
		2.98894	0.929504
		3.01578	0.887149
		3.01578	0.887149
		3.09375	0.769601
		3.04785	0.776293
		3.10298	0.756078
		3.20112	0.689107
		3.23564	0.637057
		3.30255	0.591336
		3.25413	0.649702
		3.3159	0.643799
		3.36098	0.583297
		3.37543	0.572929
		3.26086	0.711634
		3.24007	0.738769
		3.32475	0.673806
		3.28463	0.681624
		3.26755	0.583663
		3.21131	0.444007
		3.09963	0.386411
		3.2176	0.671423
		3.18413	0.503024
		3.19905	0.441565
		3.21607	0.508717
		3.23865	0.529125
		3.21244	0.496084
		3.11981	0.51252
		3.11031	0.505228
		3.23475	0.313837
		3.2758	0.365265
	6	3.19941	0.386184
		3.25046	0.335496
		3.22526	0.307159
		3.13226	0.313819
		3.28128	0.355857
		3.20933	0.183299
		3.29401	0.331269
		3.3657	0.450537
		3.3657	0.450537
		3.36663	0.402346
		3.37445	0.431898
		3.31164	0.302966
		3.29404	0.314586
		3.3132	0.331732
		3.32192	0.325199
		3.2675	0.339793
		3.27355	0.336032
		3.15375	0.43541
		3.15676	0.283775
		3.22923	0.407642
		3.26125	0.427865
		3.21311	0.438125
		3.35254	0.538025
		3.2272	0.479113
		3.26125	0.427865
		3.29391	0.438012
		3.38171	0.312847
		3.32249	0.449463
		3.3717	0.388362
		3.39906	0.487396
		3.34249	0.347865
		3.45919	0.304906
		3.53245	0.412267
		3.58296	0.353495
		3.4841	0.408745
		3.45377	0.440597
		3.50658	0.585221
		3.45487	0.644196
		3.49503	0.628893
		3.53608	0.41169
		3.57756	0.519306
		3.62439	0.341283
		3.63065	0.472159
		3.67057	0.44102
		3.65107	0.721039
		3.74177	0.471409
		3.56694	0.491451
		3.64662	0.706857
		3.7954	0.376145
		3.84578	0.549157
		3.79372	0.481694
		3.79372	0.481694
		3.72803	0.549136
		3.99806	0.313322
		3.96549	0.290482
		3.97142	0.186192
		3.92158	0.244522
		3.95974	0.198033
		4.10599	0.275366
		4.09415	0.299879
		4.17167	0.428263
		4.21502	0.385296
		4.16629	0.46073
		4.15142	0.484344
		4.04476	0.531972
		4.05699	0.530849
		4.00773	0.540447
		4.08727	0.557406
		4.05881	0.528307
		4.06773	0.406063
		4.09949	0.53325
		4.12007	0.564225
		4.07045	0.576698
		4.12395	0.520286
		4.15728	0.481678
		4.12353	0.513026
		4.03149	0.594197
		4.09949	0.53325
		4.0493	0.568879
		4.0493	0.568879
	8	4.11161	0.526442
		4.0493	0.568879
		4.03776	0.578608
		4.0104	0.447429
		3.96061	0.309418
		3.98494	0.26099
		4.15298	0.686095
		4.30859	0.999416
		4.37032	0.929491
		4.37963	0.755807
		4.25039	0.866956
		4.22212	0.735014
		4.22212	0.735014
		4.30651	0.880093
		4.15017	0.63079
		4.05962	0.508027
		4.02977	0.390237
		3.96292	0.394284
		4.04854	0.0645233
		4.1066	0.0366706
		4.02822	0.120672
		4.22686	0.212485
		4.32793	0.20655
		4.40846	0.11249
		4.33304	0.0717253
		4.24492	0.0828825
		4.20875	0.223443
		4.19839	0.0652864
		4.18519	0.136352
		4.19362	0.126466
		4.23503	0.0971084
		4.17136	0.0452543
		4.15471	0.0642633
		4.16977	0.150271
		4.18495	0.0877854
		4.22662	0.0736241
		4.20217	0.115166
		4.1738	0.0757589
		4.19089	0.106013
		4.34006	0.0833903
		4.28937	0.0332806
		4.3232	0.161963
		4.2812	0.135841
		4.36722	0.0371835
		4.1524	0.026909
		4.20462	0.0724313
		4.24976	0.121685
		4.24613	0.102271
		4.18569	0.0872824
		4.24521	0.190026
		4.22571	0.244525
		4.22233	0.282089
		4.27816	0.268984
		4.27816	0.268984
		4.31799	0.293191
		4.23811	0.455326
		4.36272	0.645323
		4.36272	0.645323
		4.37859	0.670644
		4.2981	0.602995
		4.34943	0.594047
		4.36697	0.769337
		4.31502	0.789095
		4.31137	0.845976
		4.35683	0.880966
		4.27807	0.758856
		4.39951	0.641102
		4.22977	0.644658
		4.18451	0.67365
		4.25999	0.760216
		4.24175	0.712867
		4.16553	0.710739
		4.33465	0.83308
		4.34236	1.00906
		4.34236	1.00906
		4.31333	0.960405
		4.3573	1.01535
		4.40426	1.09414
		4.5098	1.09172
		4.33336	1.16964
	10	4.46478	1.19686
		4.41569	1.20302
		4.48044	1.11444
		4.45168	1.0679
		4.37063	1.02179
		4.39731	0.980808
		4.48438	0.873466
		4.43089	0.823254
		4.54825	0.910536
		4.55091	0.963468
		4.6635	0.851455
		4.7258	0.955545
		4.76845	0.707329
		4.78591	0.666765
		4.85771	0.764728
		4.96052	0.692532
		4.98631	0.861884
		4.98631	0.861884
		4.9056	0.817879
		5.04425	0.818299
		4.97078	0.875161
		4.99248	0.85679
		4.93747	0.789538
		5.01578	0.885703
		4.948	0.94615
		5.06098	1.11422
		5.01403	1.16015
		4.94993	1.04981
		4.87377	1.1459
		5.05467	1.17284
		4.97669	1.18686
		5.02689	1.20876
		5.03602	1.19686
		5.14773	1.25553
		5.08749	1.27041
		5.17087	1.13874
		5.23623	1.2353
		5.23623	1.2353
		5.06554	1.43746
		5.08963	1.21874
		5.16657	1.37255
		5.20324	1.21456
		5.16508	1.273
		5.24444	1.28717
		5.23682	1.1641
		5.1757	1.33675
		5.31132	1.3536
		5.18964	1.51033
		5.22099	1.5319
		5.1387	1.55623
		5.11724	1.51011
		5.11628	1.47067
		5.11628	1.47067
		5.26424	1.48171
		5.155	1.41691
		5.12145	1.59606
		5.12145	1.59606
		5.28212	1.36306
		5.27342	1.34357
		5.35521	1.57545
		5.31231	1.5031
		5.31231	1.5031
		5.31425	1.32274
		5.36133	1.44597
		5.43734	1.36311
		5.52115	1.36571
		5.35763	1.49764
		5.64227	1.45461
		5.41362	1.35232
		5.41362	1.35232
		5.50306	1.30347
		5.49062	1.34335
		5.37909	1.43565
		5.37909	1.43565
		5.5107	1.33276
		5.53813	1.23322
		5.36157	1.55126
		5.59895	1.5909
		5.50499	1.84923
		5.77624	1.97548
	12	5.64395	1.92597
		5.7406	2.0911
		5.62973	2.01892
		5.58766	2.06764
		5.48942	2.19042
		5.47504	2.28435
		5.40307	2.04452
		5.36013	2.11036
		5.28638	2.14002
		5.38167	2.4258
		5.32168	2.29714
		5.32168	2.29714
		5.45495	2.34336
		5.27778	2.42861
		5.33333	2.36291
		5.42753	2.33625
		5.41263	2.15366
		5.46865	2.09468
		5.38783	2.11591
		5.38783	2.11591
		5.46225	2.04866
		5.3945	1.99318
		5.5047	1.89524
		5.4496	1.94248
		5.68123	2.12453
		5.58408	2.02327
		5.54805	2.23766
		5.37967	2.1213
		5.46298	2.12928
		5.28949	1.96532
		5.38156	2.38722
		5.38122	2.27913
		5.42312	2.32229
		5.44583	2.09947
		5.49666	2.24792
		5.65841	2.49761
		5.63223	2.32694
		5.68687	2.28602
		5.82952	2.36831
		5.861	2.32193
		5.68674	2.16093
		5.81308	2.36112
		5.81308	2.36112
		5.88799	2.49085
		5.77018	2.39977
		5.75844	2.41064
		5.74811	2.6185
		5.73845	2.72167
		5.79816	2.74343
		5.88233	2.55909
		6.28079	2.52644
		6.37378	2.25339
		6.37115	2.44622
		6.31427	2.49658
		6.34291	2.47173
		6.5281	2.33801
		6.47115	2.46192
		6.5281	2.33801
		6.57381	2.4902
		6.49431	2.53817
		6.56013	2.59132
		6.37788	2.67294
		6.54553	2.48242
		6.32197	2.59426
		6.40264	2.51892
		6.49929	2.42043
		6.67373	2.46866
		6.65974	2.48125
		6.72043	2.34052
		6.53501	2.29758
		6.54411	2.38799
		6.63702	2.51105
		6.80159	2.37336
		6.75188	2.31325
		6.67345	2.17801
		6.81584	2.463
		7.1605	2.61229
		7.19166	2.4826
		7.19166	2.4826
		6.94028	2.27995
	14	6.97703	2.26013
		7.02837	2.24508
		6.99174	2.24295
		7.15191	2.36792
		7.34566	2.20711
		7.57869	2.23548
		7.54516	2.24602
		7.45241	2.40411
		7.52942	2.35969
		7.48723	2.29014
		7.45552	2.30204
		7.57046	2.16117
		7.50958	2.19397
		7.48034	2.21133
		7.43936	2.25699
		7.43936	2.25699
		7.32211	2.26961
		7.45312	2.30299
		7.56806	2.16238
		7.67277	2.10175
		7.6341	2.28125
		7.75407	2.05596
		7.66822	2.03845
		7.66822	2.03845
		7.63996	1.94125
		7.79043	2.17315
		7.796	2.3698
		8.04512	2.36513
		8.07979	2.18667
		7.98043	2.31019
		7.87306	2.38893
		8.01404	2.22016
		7.87103	2.10802
		7.8266	2.03221
		7.8266	2.03221
		7.85869	2.01395
		7.92557	1.98037
		8.08503	1.99669
		8.06428	1.97397
		8.35185	1.96413
		8.35185	1.96413
		8.2328	2.11179
		8.17328	2.18917
		8.22284	2.27024
		8.34188	2.11942
		8.41522	2.30172
		8.36671	2.58761
		8.38916	2.56083
		8.4282	2.39658
		8.28879	2.16023
		8.30981	2.10626
		8.40043	1.94849
		8.34312	2.10546
		8.22942	2.30409
		8.10156	2.30966
		8.05339	2.38109
		7.95848	2.22033
		7.97611	2.33309
		7.94139	2.21807
		7.99381	2.16642
		8.14132	2.06199
		8.03387	2.19618
		8.03387	2.19618
		8.17733	2.30613
		8.22045	2.25368
		8.09213	2.24539
		8.29415	2.58608
		8.58306	2.72483
		8.30709	2.39438
		8.29761	2.53511
		8.27584	2.55711
		8.31475	2.50921
		8.37364	2.72158
		8.17868	2.51074
		8.34054	2.79101
		8.16989	2.53145
		8.22758	2.63085
		8.22758	2.63085
		8.23122	2.49717
		7.95636	2.31739
	16	7.89577	2.37185
		7.96593	2.58563
		8.20823	2.64478
		7.85315	2.14205
		7.81083	2.17068
		7.96549	2.18498
		7.83341	2.17433
		7.96741	1.9425
		8.02029	2.0319
		7.91373	1.68192
		7.98804	1.75412
		8.01152	1.73839
		8.07688	1.69896
		7.74026	1.86122
		7.98827	1.61007
		8.14416	1.48311
		8.26145	1.50705
		8.08046	1.66675
		8.29636	1.61551
		7.83184	1.45713
		7.94113	1.64581
		7.96652	1.33735
		7.98204	1.61641
		7.97476	1.50167
		7.87156	1.78829
		7.81929	1.49856
		7.89189	1.47081
		7.73403	1.4733
		7.86356	1.77204
		7.91165	1.39028
		7.95833	1.48519
		8.16151	1.82745
		7.97577	1.3023
		8.05239	1.35212
		7.83696	1.56395
		8.14208	1.62206
		8.01288	1.57023
		8.04678	1.75485
		7.82313	1.47989
		7.57027	1.35287
		7.74072	1.46915
		7.7535	1.56915
		7.71975	1.44224
		7.75398	1.28218
		7.7529	1.47799
		7.8303	1.35346
		7.65498	1.26439
		7.60021	1.24323
		7.87075	1.48382
		7.56339	1.08647
		7.63265	1.16666
		7.63265	1.16666
		7.6808	1.0019
		7.48931	1.04874
		7.64272	1.19559
		7.57089	1.13559
		7.7172	1.39738
		7.66951	1.47907
		7.66951	1.47907
		7.98524	1.5721
		7.79526	1.72797
		7.79262	1.62753
		8.07349	2.0545
		8.01459	1.67876
		7.87764	1.69177
		8.07381	1.85512
		8.23498	1.73977
		8.49148	1.96156
		8.1292	1.78786
		8.09662	1.67706
		7.99053	1.51914
		7.84021	1.46196
		7.81856	1.49907
		7.7184	1.52715
		7.80671	1.65792
		7.47799	1.58265
		7.57651	1.58043
		7.52508	1.66696
		7.3946	1.72025
		7.43444	1.72859
	18	7.69366	1.84441
		7.59609	1.86564
		7.56787	1.83363
		7.48805	1.84018
		7.56787	1.83363
		7.70154	1.82618
		7.79378	2.20776
		7.60836	1.84312
		7.65791	1.55848
		7.60775	1.62484
		7.36719	1.39335
		7.39886	1.4466
		7.7151	1.80229
		7.62108	1.57905
		7.76923	1.82216
		7.63804	1.46864
		7.8303	1.6223
		7.82868	1.39124
		7.69725	1.23965
		7.86556	1.50592
		7.84258	1.54551
		7.86556	1.50592
		7.78499	2.2588
		7.90295	1.62857
		7.9187	1.801
		8.07724	2.10867
		7.78504	1.98231
		7.74954	1.84377
		7.64308	1.79292
		7.77811	1.75943
		7.75634	1.79712
		7.6008	1.86587
		7.45647	1.87876
		7.40323	1.64157
		7.48302	1.72596
		7.34136	1.52469
		6.97591	1.20889
		7.13464	1.35767
		7.24101	1.25659
		7.41533	1.40326
		7.35931	1.49539
		7.24176	1.50466
		7.25233	1.59517
		7.13178	1.63343
		7.1104	1.66401
		6.79587	1.51576
		6.68746	1.54104
		6.90698	1.51377
		6.90698	1.51377
		6.88648	1.5455
		6.88648	1.5455
		6.85714	1.78999
		6.85714	1.78999
		6.93651	1.66757
	20

## Sheet: Figure EV1J
		death rate (rel. to eak)						nuclear RelA (rel. to peak)
	time (h)	mean	error margin				time (h)	mean	stdev
	0.5	0.0980138	0.0261449				0	0	0
		0.105025	0.0209775				0.5	1	0
		0.105025	0.0209775				2	0.528037	0.203161
		0.0940559	0.0184143				4.5	0.39606	0.150284
		0.109014	0.0127192				8	0.434579	0.240966
		0.11193	0.0155101				16	0.15987	0.0491184
		0.11768	0.0204537				24	0.0746901	0.0463717
		0.117541	0.0203921
		0.121774	0.012625
		0.121774	0.012625
		0.121774	0.012625
		0.125089	0.014452
		0.121913	0.0126547
		0.122053	0.0126891
		0.122053	0.0126891
		0.130628	0.0213275
		0.128252	0.0183245
		0.134799	0.0270775
		0.140545	0.0285736
		0.134983	0.0273608
		0.134983	0.0273608
		0.131786	0.0225823
		0.135169	0.0276467
		0.135355	0.0279354
		0.135639	0.0279113
		0.135827	0.0282001
		0.132429	0.0241678
		0.145741	0.0227468
		0.140144	0.022824
		0.143385	0.0282343
		0.156697	0.0257329
		0.159939	0.0310897
		0.159939	0.0310897
		0.162782	0.0372521
		0.15953	0.0317545
		0.156925	0.0273924
		0.162671	0.0270346
		0.162671	0.0270346
		0.169268	0.0369141
		0.169268	0.0369141
		0.172566	0.042148
		0.173338	0.0433903
		0.177811	0.0376507
		0.177811	0.0376507
		0.185347	0.0380412
		0.188669	0.0437845
		0.196464	0.0458036
		0.200937	0.0431599
		0.200937	0.0431599
		0.204259	0.0487439
		0.204259	0.0487439
		0.201232	0.0436532
		0.201232	0.0436532
		0.214566	0.0404682
		0.214566	0.0404682
		0.220512	0.0342015
		0.219159	0.0450835
		0.216125	0.0398567
		0.221274	0.0352962
		0.224723	0.0401293
	2	0.224723	0.0401293
		0.224723	0.0401293
		0.224723	0.0401293
		0.234759	0.0574853
		0.241451	0.0603176
		0.237765	0.0540447
		0.233767	0.0472771
		0.240134	0.051433
		0.228607	0.0439094
		0.231917	0.049514
		0.228935	0.0444625
		0.234079	0.0432619
		0.239556	0.0444955
		0.24485	0.0457812
		0.255191	0.0382597
		0.250943	0.0370296
		0.254693	0.0423926
		0.255544	0.0417479
		0.261562	0.0515691
		0.261183	0.0509751
		0.263751	0.0565293
		0.267048	0.0541324
		0.266651	0.0534963
		0.263213	0.0503795
		0.269927	0.0605009
		0.271549	0.0623159
		0.27851	0.0692079
		0.282108	0.0685439
		0.291904	0.0717431
		0.292415	0.0720542
		0.294197	0.0725444
		0.299037	0.0875281
		0.296038	0.0797793
		0.301472	0.0853386
		0.302477	0.0833126
		0.304414	0.0744943
		0.303964	0.0738983
		0.310921	0.0813444
		0.304556	0.0922921
		0.303567	0.0920992
		0.306534	0.0913557
		0.307129	0.0921298
		0.308023	0.0967025
		0.313725	0.0997391
		0.313725	0.0997391
		0.310396	0.100014
		0.309906	0.100556
		0.320418	0.110719
		0.319521	0.0963197
		0.31659	0.0922275
		0.319521	0.0963197
		0.332074	0.107468
		0.332346	0.103084
		0.34139	0.112838
		0.332607	0.105674
		0.332091	0.104968
		0.332091	0.104968
		0.335484	0.109658
		0.336451	0.109707
		0.33401	0.104979
		0.334028	0.104386
		0.333961	0.102959
		0.33236	0.102608
		0.33618	0.117599
		0.340147	0.122978
		0.340147	0.122978
		0.350367	0.115042
		0.351896	0.131227
		0.342867	0.129173
		0.335552	0.122921
		0.343789	0.14051
		0.346213	0.12838
		0.336307	0.129192
		0.340168	0.133744
		0.337294	0.129416
		0.350673	0.113516
		0.345347	0.121427
		0.351105	0.12109
		0.35062	0.121033
		0.350038	0.119486
	4	0.350599	0.118882
		0.349488	0.117334
		0.354117	0.120317
		0.353022	0.118904
		0.353022	0.118904
		0.353688	0.118678
		0.359283	0.125893
		0.362915	0.12626
		0.372382	0.132029
		0.371486	0.131151
		0.358162	0.143767
		0.362442	0.146402
		0.37628	0.161936
		0.370557	0.151995
		0.379036	0.14443
		0.38521	0.137132
		0.384738	0.137937
		0.388498	0.129997
		0.388597	0.131492
		0.392886	0.134067
		0.392886	0.134067
		0.385497	0.130377
		0.386757	0.131433
		0.381939	0.139685
		0.377238	0.148946
		0.379817	0.154381
		0.395699	0.127791
		0.385697	0.129569
		0.386106	0.129103
		0.386106	0.129103
		0.390164	0.133512
		0.39315	0.134958
		0.391645	0.147241
		0.394802	0.153194
		0.400389	0.156809
		0.399814	0.167581
		0.398268	0.179856
		0.398023	0.178452
		0.407565	0.189561
		0.406951	0.188313
		0.418272	0.169285
		0.421642	0.173444
		0.421394	0.172354
		0.427335	0.178547
		0.431465	0.183247
		0.42657	0.179001
		0.423367	0.176221
		0.421324	0.173576
		0.421301	0.174229
		0.426159	0.17924
		0.422966	0.177104
		0.432811	0.161044
		0.431785	0.162014
		0.433811	0.166283
		0.43673	0.167072
		0.431879	0.16071
		0.432399	0.159855
		0.43592	0.164462
		0.440556	0.15479
		0.439458	0.15657
		0.444196	0.148159
		0.442901	0.133933
		0.442901	0.133933
		0.442901	0.133933
		0.443333	0.136616
		0.437746	0.127648
		0.432314	0.134212
		0.432905	0.133267
		0.432073	0.138574
		0.431969	0.137605
		0.438857	0.135625
		0.440257	0.136686
		0.443724	0.140883
		0.446046	0.149236
		0.446661	0.148799
		0.437638	0.149126
		0.439854	0.141907
		0.43419	0.133276
		0.429473	0.140368
		0.434867	0.133269
	6	0.433519	0.133294
		0.44867	0.150626
		0.450166	0.146298
		0.462516	0.141029
		0.463297	0.142235
		0.459668	0.13666
		0.463297	0.142235
		0.45224	0.144779
		0.468651	0.142483
		0.47775	0.13878
		0.468018	0.136598
		0.471769	0.135158
		0.465026	0.132201
		0.47039	0.139044
		0.471962	0.140298
		0.480025	0.143988
		0.480849	0.158001
		0.483628	0.157302
		0.471975	0.150116
		0.467258	0.140212
		0.469498	0.14455
		0.483477	0.139381
		0.47508	0.142736
		0.481228	0.15373
		0.4766	0.134691
		0.475421	0.121676
		0.475687	0.128077
		0.471923	0.126897
		0.467884	0.114652
		0.464818	0.110378
		0.470847	0.102166
		0.479281	0.112123
		0.481343	0.0935082
		0.469259	0.0969
		0.465628	0.101622
		0.461063	0.108599
		0.46184	0.109731
		0.470209	0.106321
		0.463406	0.101868
		0.456431	0.10284
		0.460315	0.108722
		0.464931	0.114629
		0.471764	0.0933021
		0.456248	0.0876557
		0.45003	0.0840119
		0.450777	0.0829139
		0.45871	0.0952803
		0.456441	0.096489
		0.468394	0.117373
		0.467678	0.117574
		0.466135	0.116428
		0.468518	0.118939
		0.466976	0.121113
		0.463108	0.122684
		0.458596	0.134175
		0.46798	0.130856
		0.46253	0.125873
		0.461676	0.124447
		0.460629	0.112222
		0.452755	0.108259
		0.448789	0.101777
		0.455438	0.0938377
		0.460669	0.0874688
		0.468464	0.0906526
		0.456703	0.0807781
		0.462648	0.07437
		0.454786	0.072012
		0.45345	0.0833637
		0.45144	0.0852516
		0.456976	0.0802677
		0.456976	0.0802677
		0.453361	0.0627188
		0.460654	0.0735062
		0.458933	0.0665654
		0.456403	0.0680512
		0.456756	0.0700372
		0.457528	0.0713285
		0.448616	0.0709417
		0.455402	0.0582167
		0.463073	0.0528384
	8	0.461351	0.0544464
		0.459486	0.051224
		0.454555	0.046404
		0.453764	0.0580724
		0.456329	0.0539732
		0.461086	0.0492701
		0.469479	0.0634473
		0.464749	0.0386909
		0.467161	0.0574637
		0.466363	0.0560825
		0.467161	0.0574637
		0.455024	0.0455074
		0.466512	0.0767696
		0.45955	0.0649454
		0.468163	0.0544345
		0.468971	0.055766
		0.468971	0.055766
		0.460223	0.0523824
		0.466185	0.0490324
		0.468895	0.0534995
		0.466311	0.0529303
		0.46705	0.0520446
		0.470511	0.0578954
		0.472825	0.0575774
		0.474521	0.0494412
		0.482965	0.053729
		0.482346	0.0671667
		0.483843	0.0603316
		0.496705	0.054954
		0.499974	0.0578788
		0.492902	0.0388805
		0.491859	0.0326709
		0.502367	0.0357713
		0.508168	0.0322251
		0.498852	0.0160908
		0.484443	0.0271426
		0.499047	0.0139351
		0.500307	0.0177485
		0.505601	0.0229057
		0.504426	0.0215026
		0.50544	0.0216268
		0.512662	0.0238262
		0.50846	0.0311012
		0.513804	0.0359341
		0.511139	0.0334092
		0.511953	0.0341345
		0.50401	0.0309348
		0.49978	0.0379753
		0.49805	0.0512241
		0.495855	0.0481549
		0.506189	0.0415363
		0.500268	0.0497315
		0.498452	0.0657908
		0.503698	0.0645415
		0.505776	0.079924
		0.505298	0.0809985
		0.511283	0.0729159
		0.512241	0.0588623
		0.507682	0.050395
		0.512978	0.0512869
		0.507755	0.0602475
		0.507755	0.0602475
		0.507755	0.0602475
		0.508988	0.0744094
		0.508343	0.0603646
		0.51895	0.0560765
		0.511245	0.052713
		0.515786	0.0590337
		0.516712	0.060367
		0.521275	0.0671111
		0.517647	0.0617263
		0.518662	0.0739237
		0.524236	0.0823178
		0.51502	0.0686198
		0.516952	0.0823598
		0.506824	0.0816318
		0.499317	0.0728077
		0.497615	0.0729881
		0.481921	0.0565441
		0.488135	0.0578001
	10	0.474754	0.0471786
		0.481052	0.0516349
		0.478065	0.0448381
		0.471788	0.0438811
		0.467945	0.040186
		0.467945	0.040186
		0.472453	0.0451423
		0.473303	0.0461481
		0.472495	0.047508
		0.483345	0.0558729
		0.478964	0.0518425
		0.474763	0.0528642
		0.470898	0.0475902
		0.468008	0.0431959
		0.463411	0.0510242
		0.467295	0.053713
		0.473591	0.0290143
		0.474449	0.0275376
		0.469038	0.024352
		0.469906	0.0229592
		0.471803	0.0218064
		0.471804	0.0296638
		0.472833	0.0221912
		0.488749	0.0212563
		0.481074	0.026233
		0.495213	0.0271316
		0.500919	0.0292427
		0.51037	0.0258256
		0.515701	0.0206997
		0.517596	0.0296988
		0.503424	0.0219232
		0.505288	0.0187997
		0.506164	0.0195483
		0.496556	0.00901012
		0.497417	0.0100758
		0.503161	0.0154879
		0.507981	0.0187848
		0.501306	0.0185599
		0.506651	0.0100442
		0.526856	0.0270872
		0.525915	0.0286538
		0.515782	0.0326332
		0.513168	0.0441741
		0.503986	0.0362333
		0.515855	0.0489871
		0.515855	0.0489871
		0.523321	0.0419757
		0.524516	0.0423452
		0.51068	0.0517156
		0.506872	0.0502228
		0.522122	0.0776428
		0.512613	0.0790371
		0.523261	0.0744689
		0.514875	0.0599889
		0.520769	0.0578789
		0.51468	0.0645019
		0.515644	0.065426
		0.520826	0.0840063
		0.526461	0.0775251
		0.536286	0.0959133
		0.534483	0.0914285
		0.535841	0.105591
		0.537772	0.0609436
		0.530789	0.0531672
		0.546194	0.0701173
		0.54774	0.0847029
		0.542072	0.0758519
		0.542072	0.0758519
		0.549871	0.0939833
		0.555537	0.0842326
		0.556555	0.0698516
		0.564326	0.0617889
		0.567838	0.0801293
		0.57504	0.0858149
		0.583259	0.0816008
		0.597661	0.082433
		0.60306	0.0744129
		0.595659	0.0666176
		0.589865	0.0722454
		0.61522	0.0917509
	12	0.605112	0.0789444
		0.601233	0.0745387
		0.596895	0.0741055
		0.606621	0.0820314
		0.60785	0.0837414
		0.614432	0.0839532
		0.608229	0.077261
		0.602889	0.0580398
		0.602613	0.0458935
		0.598713	0.0456362
		0.615543	0.0390135
		0.619783	0.0544232
		0.631815	0.0542396
		0.635678	0.0544579
		0.636062	0.0354918
		0.642432	0.0419662
		0.653544	0.0638177
		0.634978	0.0343296
		0.624408	0.0512794
		0.642578	0.0405491
		0.643876	0.0388897
		0.642075	0.0460053
		0.635843	0.036098
		0.631041	0.0432834
		0.625919	0.0307423
		0.633754	0.042416
		0.627476	0.0263545
		0.622476	0.0225099
		0.63412	0.0467558
		0.631784	0.0376767
		0.633411	0.040092
		0.632444	0.0510016
		0.645334	0.0732449
		0.64028	0.0698685
		0.646694	0.077557
		0.641494	0.0678023
		0.661533	0.0661542
		0.656877	0.0650787
		0.653418	0.0611367
		0.641938	0.0556958
		0.646362	0.0686292
		0.646362	0.0686292
		0.665338	0.0655768
		0.666651	0.0670236
		0.668884	0.074622
		0.682117	0.085985
		0.676803	0.0856522
		0.653611	0.077227
		0.655251	0.0512952
		0.662383	0.0718503
		0.663639	0.0723891
		0.657145	0.0679596
		0.647926	0.0631129
		0.665719	0.0635107
		0.66699	0.0473773
		0.655669	0.0507971
		0.661701	0.040384
		0.670113	0.0599244
		0.679308	0.0489059
		0.686716	0.0459146
		0.677886	0.0156141
		0.674385	0.028441
		0.676868	0.033483
		0.673436	0.0415796
		0.663779	0.0475509
		0.672218	0.0401708
		0.668095	0.0354856
		0.665305	0.0597558
		0.692905	0.05235
		0.700602	0.0399872
		0.699669	0.0780287
		0.69772	0.0734061
		0.701466	0.0991929
		0.701534	0.088401
		0.722974	0.0745078
		0.728969	0.0950575
		0.70329	0.108835
		0.70446	0.117439
		0.710206	0.121969
		0.718159	0.117744
	14	0.706087	0.116654
		0.709733	0.122977
		0.733475	0.123294
		0.743999	0.130474
		0.742696	0.132886
		0.743326	0.115793
		0.744384	0.134966
		0.730883	0.123857
		0.725963	0.122282
		0.733517	0.110195
		0.74153	0.133667
		0.736065	0.125966
		0.730044	0.111674
		0.749399	0.0957698
		0.743469	0.114595
		0.754259	0.118753
		0.736679	0.113765
		0.74421	0.140736
		0.750797	0.12361
		0.74556	0.133663
		0.754022	0.132235
		0.765956	0.132814
		0.779101	0.117149
		0.788246	0.0949846
		0.783892	0.107342
		0.793707	0.0966371
		0.789299	0.109478
		0.795747	0.0996922
		0.78377	0.101543
		0.804167	0.0957022
		0.822592	0.0813018
		0.817063	0.0740804
		0.809361	0.065044
		0.82352	0.078384
		0.79888	0.0846449
		0.806143	0.0867668
		0.817401	0.0988332
		0.814414	0.0828835
		0.811774	0.0983724
		0.814089	0.0894317
		0.828871	0.10652
		0.833131	0.0772731
		0.837728	0.0645902
		0.837028	0.0972369
		0.84803	0.0782495
		0.85241	0.0981491
		0.843637	0.112733
		0.851566	0.0992257
		0.862787	0.103303
		0.848183	0.0902967
		0.849324	0.100545
		0.852262	0.0895206
		0.845444	0.113855
		0.853547	0.104281
		0.852949	0.112082
		0.865746	0.122805
		0.872721	0.127966
		0.866361	0.138975
		0.873929	0.129686
		0.873929	0.129686
		0.881988	0.11582
		0.871704	0.124298
		0.873381	0.13771
		0.860613	0.150441
		0.885532	0.122647
		0.901315	0.0986253
		0.883358	0.116373
		0.878073	0.125506
		0.877034	0.133112
		0.872835	0.141076
		0.888392	0.114783
		0.870487	0.134102
		0.874516	0.138185
		0.887883	0.149496
		0.886782	0.133251
		0.875219	0.143607
		0.873982	0.121352
		0.892933	0.0842118
		0.87215	0.113637
		0.843348	0.114672
	16	0.843348	0.114672
		0.848171	0.116575
		0.848263	0.133225
		0.848718	0.134915
		0.848621	0.117445
		0.854595	0.116064
		0.855811	0.109455
		0.85464	0.133216
		0.865084	0.137104
		0.860865	0.135256
		0.861787	0.125904
		0.855469	0.136584
		0.858456	0.112481
		0.865057	0.131957
		0.861444	0.134752
		0.871229	0.130944
		0.8599	0.153329
		0.847993	0.141943
		0.863602	0.120629
		0.862433	0.108126
		0.861061	0.113565
		0.838239	0.129187
		0.842237	0.123511
		0.857409	0.103865
		0.839803	0.114366
		0.834288	0.104198
		0.82918	0.092942
		0.836157	0.0822376
		0.828275	0.0906989
		0.830692	0.0958618
		0.82744	0.111603
		0.824192	0.1244
		0.816096	0.0962991
		0.810745	0.0906911
		0.81639	0.0981067
		0.786414	0.0905212
		0.778534	0.114495
		0.777885	0.120294
		0.801971	0.125658
		0.799107	0.10592
		0.797329	0.10553
		0.812545	0.106922
		0.811901	0.121462
		0.81581	0.132357
		0.824858	0.109886
		0.811527	0.10558
		0.811527	0.10558
		0.809035	0.117669
		0.801971	0.125658
		0.80404	0.135842
		0.795546	0.166491
		0.77722	0.123555
		0.791631	0.120776
		0.791789	0.105209
		0.758423	0.122539
		0.77264	0.144214
		0.755095	0.128446
		0.766408	0.155797
		0.778893	0.134728
		0.768978	0.141751
		0.759854	0.150485
		0.77078	0.123817
		0.765324	0.133257
		0.771468	0.139254
		0.792581	0.13862
		0.784702	0.128234
		0.802446	0.120318
		0.817606	0.110163
		0.801805	0.133349
		0.803503	0.130494
		0.821123	0.119718
		0.830871	0.112281
		0.80712	0.110961
		0.829036	0.0918798
		0.818766	0.0859414
		0.838763	0.0861694
		0.826136	0.0892107
		0.827587	0.0919616
		0.827658	0.081574
		0.842266	0.0937815
	18	0.851495	0.0787319
		0.858424	0.0937035
		0.840805	0.0739478
		0.821479	0.0966685
		0.832167	0.104353
		0.826992	0.0945572
		0.826465	0.0744587
		0.856174	0.0670791
		0.857932	0.077141
		0.873927	0.0521052
		0.844822	0.0664771
		0.850956	0.0682039
		0.884787	0.0876577
		0.839308	0.0814382
		0.85582	0.110436
		0.865444	0.106788
		0.881264	0.111631
		0.891166	0.0916598
		0.877427	0.10004
		0.87796	0.10847
		0.877826	0.11154
		0.904264	0.101332
		0.88408	0.102935
		0.869934	0.0870698
		0.872985	0.08816
		0.862947	0.0920929
		0.862947	0.0920929
		0.889695	0.0801055
		0.881884	0.100597
		0.86496	0.0960418
		0.856769	0.0613336
		0.876304	0.0649061
		0.877528	0.033243
		0.872293	0.0434513
		0.874553	0.060608
		0.877215	0.0452585
		0.889323	0.0361658
		0.897251	0.0321658
		0.87893	0.0449988
		0.894898	0.0397339
		0.89493	0.0283262
		0.891138	0.0379507
		0.868246	0.0349734
		0.88412	0.0394479
		0.876332	0.0113243
		0.886986	0.0148447
		0.897435	0.0167161
		0.888512	0.010055
		0.933794	0.0573942
		0.91273	0.0124435
		0.899326	0.00758732
		0.917116	0.0199642
		0.906786	0.0115344
		0.86662	0.0494158
	20

## Sheet: Figure EV1L
		survival (%)
	TNF	mean	stdev	Pval
wt	control	100	1.00486e-14
	24h	25.0781	2.03891
RelA KO	control	100	1.00486e-14
	24h	14.3759	0.784774	0.00105782

## Sheet: Figure EV1O
		fractional death (%)
		mean	stdev
wt	apoptotic	1.30849	0.674795
	necrotic	98.6915	0.674795
RelA KO	apoptotic	7.70131	1.63185
	necrotic	92.2987	1.63185

## Sheet: Figure EV2A
		survival (%)
		mean	stdev	Pval
wt	DMSO	100	4.77058
	TNF	24.4	1.24193	0.00695669
	ROSi	84.4533	2.423	0.0759544
	ROSi+TNF	71.5733	2.10802	7.4906e-05
RelA KO	DMSO	100	1.58744
	TNF	18.6807	2.20629
	ROSi	92.522	5.34766
	ROSi+TNF	39.2096	2.60596

## Sheet: Figure EV2B
		survival (%)
		mean	stdev	Pval
wt	DMSO	100	4.77058
	ZVAD	12.48	0.654828	0.000205447
	TNF	24.4	1.24193	0.00113008
	JNKi	71.44	2.29504	0.0246563
	JNKi+ZVAD	46.9867	1.15747	0.857156
	JNKi+TNF	43.6	8.91991	0.00865043
RelA KO	DMSO	100	1.58744
	ZVAD	21.2966	0.981259
	TNF	17.7993	0.580625
	JNKi	80.0967	3.60184
	JNKi+ZVAD	46.4032	5.13715
	JNKi+TNF	18.4817	1.61245

## Sheet: Figure EV2C
		TNF		ZVAD+TNF
	time (h)	death rate (%/h)	error margin	death rate (%/h)	error margin
	0.5	1.25484	1.0271	15.505	1.62893
		1.24504	1.01016	15.6598	1.54133
		1.24658	1.0087	15.7149	1.47421
		1.23702	0.992164	15.8165	1.45541
		1.28791	0.946856	15.8779	1.48563
		1.28791	0.946856	15.8587	1.48479
		1.32759	1.01557	15.9264	1.45292
		1.29266	0.955085	15.9896	1.5582
		1.29747	0.963413	15.9606	1.45557
		1.24658	1.0087	16.0157	1.38608
		1.24658	1.0087	16.0403	1.47649
		1.28368	1.08106	16.0259	1.49547
		1.28368	1.08106	16.0252	1.44353
		1.33381	1.03616	16.0322	1.39371
		1.33381	1.03616	16.0664	1.39
		1.33892	1.04502	16.0664	1.39
		1.37397	1.10572	16.0664	1.39
		1.31333	1.13232	16.1282	1.3897
		1.23871	1.00329	16.1282	1.3897
		1.23871	1.00329	16.1592	1.43551
		1.28667	0.968903	16.1592	1.43551
		1.29028	0.965926	16.1866	1.4764
		1.29028	0.965926	16.2417	1.39461
		1.3302	1.03447	16.2351	1.39505
		1.32028	1.01743	16.2351	1.39505
		1.37571	0.975269	16.2697	1.39376
		1.41751	1.04224	16.3248	1.31199
		1.41751	1.04224	16.3524	1.35449
		1.37078	1.08116	16.3524	1.35449
		1.47033	0.995021	16.3524	1.35449
		1.47324	1.00601	16.3803	1.39774
		1.47324	1.00601	16.4118	1.44686
		1.47324	1.00601	16.4432	1.49636
		1.2752	1.21033	16.4999	1.53666
		1.47033	0.995021	16.5346	1.5329
		1.51887	0.953875	16.6185	1.45024
		1.59824	1.0912	16.6443	1.49011
		1.64952	1.0463	16.7025	1.53254
		1.60984	0.977599	16.7388	1.47194
		1.60444	0.968249	16.7761	1.39731
		1.60444	0.968249	16.8392	1.40715
		1.73461	1.06549	16.8637	1.43527
		1.7284	1.06994	16.8886	1.41709
		1.77671	1.02387	16.8701	1.43535
		1.81012	1.09722	16.9043	1.40791
		1.81012	1.09722	16.9169	1.41945
		1.76773	1.03139	16.9734	1.34167
		1.76773	1.03139	17.0049	1.33459
		1.85549	1.05947	16.9902	1.33284
		1.85549	1.05947	17.018	1.27896
		1.85549	1.05947	17.0092	1.27619
		1.85549	1.05947	17.0355	1.28452
		1.85549	1.05947	17.0244	1.26706
		1.85549	1.05947	17.0002	1.28622
		1.82191	1.00141	16.9883	1.27822
		1.78793	0.942668	16.9904	1.30145
		1.87723	0.967269	16.9844	1.29234
		1.87723	0.967269	16.9693	1.28845
		1.87723	0.967269	16.9631	1.28896
		1.87723	0.967269	16.9817	1.28291
	2	1.88055	0.964485	17.0416	1.21665
		1.88055	0.964485	17.023	1.20694
		1.88055	0.964485	17.004	1.22612
		1.93222	0.920785	17.0367	1.14997
		1.93222	0.920785	17.0104	1.15343
		1.93222	0.920785	16.9667	1.17115
		1.94432	0.94171	16.9853	1.22659
		1.98472	1.01161	17.0262	1.21503
		1.98814	1.00842	16.9996	1.22449
		2.03111	0.970541	17.1552	1.0655
		2.03485	0.967444	17.171	1.101
		2.0885	0.925708	17.1983	1.14362
		2.08674	0.942596	17.2092	1.17276
		1.99924	1.03992	17.142	1.22321
		2.10159	0.971302	17.1762	1.21529
		2.03625	0.996561	17.1689	1.17245
		2.04707	1.00536	17.1293	1.14285
		2.04258	1.00701	17.0794	1.17273
		2.04258	1.00701	17.0007	1.24583
		2.04258	1.00701	17.0154	1.27669
		2.12936	1.03644	16.9718	1.28038
		2.13385	1.03427	16.9505	1.25983
		2.12936	1.03644	16.9745	1.28539
		2.0823	0.957408	16.932	1.23576
		2.10638	1.13893	16.9073	1.09457
		2.1807	1.14263	16.8018	1.10888
		2.1807	1.14263	16.735	1.18083
		2.32563	0.99378	16.7459	1.37781
		2.36555	1.06292	16.6971	1.44146
		2.40983	1.12838	16.6758	1.42193
		2.35716	1.17691	16.6495	1.38894
		2.5028	1.04779	16.5956	1.4011
		2.45449	1.09295	16.5662	1.47089
		2.46288	0.978651	16.5157	1.43054
		2.41457	1.02403	16.4572	1.50814
		2.46359	0.990915	16.4755	1.49899
		2.55253	1.03138	16.6184	1.19289
		2.60155	1.00994	16.6798	0.992545
		2.64308	0.949836	16.6509	0.964615
		2.69069	1.03042	16.5761	0.984068
		2.69069	1.03042	16.5782	0.921778
		2.69292	1.0467	16.4909	0.94888
		2.7008	1.0601	16.5489	1.09613
		2.75674	1.04937	16.4265	1.24199
		2.81279	1.04439	16.4899	1.20146
		2.81279	1.04439	16.4196	1.1918
		2.86963	0.995596	16.3172	1.24581
		2.90123	1.07679	16.3256	1.31053
		2.8774	1.17726	16.271	1.34132
		2.92537	1.11713	16.2771	1.4161
		2.92111	1.08362	16.2285	1.37554
		2.92111	1.08362	16.2021	1.35258
		2.90466	1.05632	16.1275	1.37108
		2.95262	0.997303	16.0451	1.30501
		3.00058	0.941923	15.9954	1.34717
		2.95784	0.991096	15.9312	1.38626
		3.06298	0.923401	15.9905	1.43089
		3.07806	0.934132	15.942	1.38809
		3.03812	1.0086	16.151	1.66667
		3.01802	1.01646	16.0963	1.71903
		3.06633	0.958053	16.0093	1.65403
		3.01802	1.01646	15.9679	1.61093
		3.10698	1.0269	16.0326	1.68962
		3.15494	1.00386	16.12	1.79269
		3.15263	1.03222	16.0649	1.7589
		3.12843	1.00617	16.0294	1.7338
		3.08595	1.06075
		3.13947	0.992383
		3.09907	0.925219
		3.13947	0.992383
		3.18778	0.934288
		3.23609	0.880322
		3.32411	0.921271
		3.25001	0.919137
		3.30684	0.998747
		3.30084	1.0062
		3.23493	0.882594
		3.23493	0.882594
		3.28958	0.813319
		3.26331	0.750701
	4	3.26331	0.750701
		3.31161	0.733958
		3.26331	0.750701
		3.20585	0.7995
		3.33717	0.874759
		3.32519	0.904979
		3.38784	0.839114
		3.29977	0.846154
		3.24512	0.913855
		3.34174	0.797909
		3.26041	0.79838
		3.30872	0.741593
		3.26916	0.813041
		3.31713	0.795181
		3.25906	0.780801
		3.25906	0.832867
		3.30072	0.898397
		3.1447	0.817008
		3.25194	0.881502
		3.2171	0.811541
		3.27459	0.80637
		3.2833	0.819398
		3.2833	0.819398
		3.34787	0.82692
		3.30486	0.767172
		3.26377	0.772302
		3.26339	0.835433
		3.26339	0.835433
		3.25731	0.843795
		3.29286	0.915611
		3.3006	0.913403
		3.26636	0.858278
		3.23909	0.878254
		3.16058	0.939342
		3.12589	0.882938
		3.11469	0.898059
		3.10743	0.899986
		3.0851	0.834069
		3.09683	0.8839
		3.14085	0.89774
		3.14896	0.832762
		3.20988	0.745663
		3.19762	0.762812
		3.3088	0.839945
		3.3088	0.839945
		3.3088	0.839945
		3.30281	0.848816
		3.45062	0.784495
		3.41495	0.737033
		3.45999	0.79729
		3.4189	0.697756
		3.47317	0.766248
		3.38847	0.575634
		3.43445	0.64965
		3.43445	0.64965
		3.44786	0.585392
		3.48457	0.614957
		3.64642	0.758811
		3.60012	0.700483
		3.55589	0.671468
		3.55589	0.671468
		3.60317	0.596313
		3.61026	0.585195
		3.61026	0.585195
		3.68553	0.668535
		3.68553	0.668535
		3.68072	0.623907
		3.71749	0.673347
		3.71319	0.698516
		3.82274	0.736575
		3.82274	0.736575
		3.77209	0.724035
		3.76224	0.71493
		3.73114	0.694523
		3.82504	0.805001
		3.77809	0.747383
		3.75163	0.711991
		3.78282	0.732711
		3.79471	0.658711
		3.8335	0.845666
	6	3.75759	0.882457
		3.79892	0.805681
		3.79892	0.805681
		3.80924	0.816705
		3.77209	0.778219
		3.78538	0.794998
		3.75474	0.739702
		3.76524	0.745781
		3.76524	0.745781
		3.73811	0.839623
		3.90218	0.959464
		3.89111	0.953583
		3.89111	0.953583
		3.96359	0.905641
		3.91598	0.848379
		3.87569	0.916752
		3.84843	0.755951
		3.75973	0.809189
		3.78404	0.873994
		3.78404	0.873994
		3.85237	0.821455
		3.81261	0.662184
		3.92075	0.667872
		3.88867	0.718937
		3.8601	0.670249
		3.96604	0.649755
		3.95448	0.633462
		3.94308	0.617629
		3.86728	0.648563
		3.83799	0.635102
		3.88527	0.555247
		3.93502	0.617946
		3.94284	0.594814
		3.99254	0.673509
		3.88041	0.707806
		3.88774	0.695679
		3.81631	0.644851
		3.79516	0.640062
		3.79516	0.640062
		3.83791	0.642601
		3.89612	0.568394
		3.96296	0.655234
		3.97658	0.544881
		3.97328	0.525155
		3.91134	0.630477
		4.01202	0.459751
		4.10526	0.305371
		4.02036	0.336643
		4.1184	0.462635
		4.00546	0.389037
		4.05021	0.296979
		4.11416	0.388561
		4.01876	0.47164
		3.96974	0.387598
		3.90938	0.435628
		3.956	0.397629
		4.0629	0.560215
		4.07189	0.554138
		4.10944	0.540875
		4.10944	0.540875
		4.04457	0.434854
		4.08815	0.372523
		4.11236	0.279671
		4.10152	0.265482
		4.13713	0.283749
		4.06436	0.292381
		4.05457	0.258289
		4.09194	0.262457
		4.00334	0.16811
		4.01279	0.177595
		4.03464	0.330275
		4.01875	0.275202
		4.11104	0.410507
		4.2328	0.404404
		4.22197	0.387819
		4.19028	0.342328
		4.21109	0.325822
		4.2715	0.312552
		4.21545	0.244933
		4.23082	0.143679
	8	4.17617	0.22653
		4.18625	0.240604
		4.16623	0.213138
		4.27255	0.272395
		4.2841	0.385927
		4.43525	0.382218
		4.35432	0.280198
		4.35134	0.481091
		4.50523	0.612684
		4.33329	0.320733
		4.36595	0.35267
		4.41845	0.515695
		4.38105	0.292819
		4.44782	0.256907
		4.33337	0.265516
		4.54246	0.366154
		4.56556	0.431158
		4.52017	0.509766
		4.66446	0.486874
		4.6879	0.476293
		4.66375	0.456686
		4.84174	0.616822
		4.754	0.369564
		4.75518	0.506215
		4.65931	0.431184
		4.69472	0.658515
		4.81092	0.506678
		4.74349	0.574988
		4.84002	0.488013
		4.94535	0.727453
		4.77946	0.666073
		4.85014	0.607013
		4.72221	0.664864
		4.78392	0.756286
		4.81664	0.703604
		4.73449	0.787993
		4.74863	0.669226
		4.72544	0.706483
		4.79207	0.456147
		4.89089	0.534408
		4.87861	0.554465
		4.9392	0.600763
		5.05428	0.468395
		5.20154	0.711797
		5.11483	0.519433
		5.19251	0.474656
		5.10103	0.478204
		5.09697	0.561883
		5.16499	0.712773
		5.10135	0.517781
		5.18323	0.643055
		5.13561	0.569254
		5.29141	0.555962
		5.13187	0.646673
		5.17533	0.597088
		5.29332	0.860971
		5.33264	0.74886
		5.36045	0.691541
		5.27944	0.760766
		5.35025	0.779348
		5.30727	0.817929
		5.26852	0.850031
		5.22222	0.769848
		5.15339	0.866419
		5.23937	0.914861
		5.21156	0.856248
		5.32756	0.835383
		5.37451	0.909373
		5.39429	0.786229
		5.42574	0.884055
		5.52635	0.894029
		5.62869	0.675544
		5.75159	0.825453
		5.82026	0.771282
		5.88714	0.677971
		5.88714	0.677971
		5.85482	0.625972
		5.9916	0.743077
		5.89465	0.73879
		5.95983	0.653605
	10	5.92494	0.748282
		5.90884	0.721278
		5.9416	0.502247
		5.92289	0.625524
		5.96984	0.704299
		5.93752	0.563542
		5.98678	0.528954
		5.87023	0.527472
		5.82328	0.446222
		5.8294	0.568256
		5.81105	0.476294
		5.77372	0.605322
		5.73592	0.422647
		5.69368	0.489221
		5.80136	0.57056
		5.72414	0.556716
		5.71412	0.659643
		5.63185	0.864674
		5.84566	0.92477
		5.8888	0.91307
		5.8888	0.91307
		5.88412	0.767363
		5.96235	0.911367
		5.95677	0.727672
		5.96617	0.949623
		6.09026	0.946363
		5.99927	0.887063
		6.10339	0.806103
		5.93747	0.791237
		5.89305	0.81129
		5.94033	0.891488
		5.99881	0.828377
		6.05729	0.773425
		6.05729	0.773425
		5.95586	0.874033
		6.06111	0.790385
		6.14223	0.761277
		6.14223	0.761277
		6.15337	0.653678
		6.0979	0.774165
		6.20367	0.783102
		6.24161	0.837712
		6.3051	0.828236
		6.24214	0.892961
		6.39195	0.823571
		6.33206	0.854078
		6.37934	0.929569
		6.41573	0.902204
		6.59591	0.680177
		6.49326	0.799323
		6.43985	0.859444
		6.37869	0.924197
		6.39624	0.904816
		6.38398	0.833943
		6.57332	0.662737
		6.57332	0.662737
		6.56489	0.636187
		6.60161	0.863673
		6.60161	0.863673
		6.62022	0.895661
		6.65826	0.961119
		6.59777	0.809357
		6.57394	0.890684
		6.6393	0.864535
		6.66066	0.859058
		6.89665	0.879067
		7.04168	0.994345
		6.95039	0.981612
		6.94812	0.81474
		6.91134	0.702739
		6.94135	0.583899
		6.90021	0.628399
		6.90021	0.628399
		6.92003	0.606324
		7.1067	0.658013
		7.09791	0.52899
		7.08668	0.681381
		7.05995	0.589844
		7.12508	0.630343
		7.08193	0.66746
	12	7.00196	0.529127
		6.95954	0.565981
		7.06465	0.577711
		7.03342	0.52402
		7.06465	0.577711
		6.96951	0.414465
		6.99964	0.372274
		7.15054	0.495153
		7.11271	0.676444
		7.29868	0.771473
		7.32776	0.631777
		7.20049	0.623966
		7.3185	0.737713
		7.42651	0.711971
		7.37401	0.666855
		7.34152	0.643795
		7.25806	0.787171
		7.28433	0.81511
		7.23142	0.787193
		7.33419	0.657503
		7.33419	0.657503
		7.35585	0.501878
		7.32935	0.419742
		7.43776	0.455458
		7.43872	0.559722
		7.4892	0.496936
		7.59761	0.492229
		7.51085	0.567614
		7.63084	0.506964
		7.58932	0.578635
		7.59655	0.475453
		7.52045	0.409485
		7.54294	0.430423
		7.46583	0.470375
		7.50142	0.502117
		7.52345	0.366892
		7.57768	0.510707
		7.60175	0.647599
		7.69092	0.563722
		7.64745	0.547533
		7.76701	0.615422
		7.79662	0.646028
		7.77378	0.685187
		7.64517	0.50847
		7.60935	0.477562
		7.64925	0.408994
		7.85005	0.416607
		7.84314	0.47918
		7.65646	0.519801
		7.86173	0.420355
		7.79506	0.531392
		7.82495	0.539913
		7.85611	0.510679
		7.81257	0.293149
		7.99121	0.128882
		7.85418	0.318802
		7.85213	0.322095
		7.89513	0.381286
		7.90128	0.46468
		7.97553	0.605703
		8.04497	0.488745
		8.00327	0.599591
		8.08608	0.329531
		7.99492	0.299379
		7.99492	0.299379
		8.26366	0.349765
		8.15043	0.488413
		8.10995	0.205882
		8.00657	0.199072
		7.91704	0.0719154
		8.07466	0.248224
		8.02107	0.396078
		8.05813	0.305488
		8.09085	0.430136
		8.18418	0.391605
		8.4039	0.702381
		8.47263	0.657825
		8.54432	0.58074
		8.38503	0.305958
		8.34423	0.339784
	14	8.36392	0.173758
		8.27833	0.107548
		8.28067	0.101128
		8.15102	0.249054
		8.19326	0.0743042
		8.10496	0.0533829
		8.22703	0.245388
		8.2412	0.274907
		8.29794	0.226677
		8.26962	0.160117
		8.22548	0.167141
		8.37041	0.32609
		8.38761	0.242008
		8.47046	0.472023
		8.54293	0.439311
		8.36696	0.559554
		8.27864	0.541152
		8.24608	0.486227
		8.24868	0.559022
		8.20373	0.593376
		8.43208	0.588065
		8.40033	0.617191
		8.44444	0.587945
		8.41344	0.624425
		8.52092	0.70401
		8.73361	0.734997
		8.64204	0.742533
		8.59604	0.596942
		8.5192	0.72479
		8.52289	0.579842
		8.406	0.566572
		8.47436	0.507583
		8.37244	0.718294
		8.37244	0.718294
		8.4477	0.587924
		8.55814	0.536398
		8.53676	0.655476
		8.40072	0.768745
		8.49459	0.796012
		8.37685	0.668401
		8.53296	0.614709
		8.61139	0.740093
		8.60237	0.796359
		8.44103	0.621898
		8.39528	0.623682
		8.45115	0.689205
		8.4975	0.826053
		8.69218	0.624442
		8.81803	0.514418
		8.92123	0.437489
		8.96318	0.598279
		8.73856	0.587036
		8.86168	0.693554
		8.92997	0.665094
		8.75974	0.613931
		8.9185	0.727148
		8.87246	0.672791
		8.78183	0.546542
		8.67065	0.648811
		8.67065	0.648811
		8.63653	0.672803
		8.75929	0.632822
		8.74058	0.888265
		8.82973	0.922544
		8.5512	0.95361
		8.53775	1.05754
		8.59038	1.02068
		8.46886	1.04074
		8.64164	0.991544
		8.68179	1.05935
		8.63636	1.18495
		8.59417	1.11213
		8.55089	1.03749
		8.68509	0.929838
		8.76352	0.849621
		8.63026	0.964416
		8.58245	1.00682
		8.65009	0.94857
		8.60898	0.877489
		8.53358	0.836949
	16	8.48117	0.885686
		8.42737	0.942219
		8.5107	1.08479
		8.43496	0.927498
		8.3366	0.89258
		8.3366	0.89258
		8.43237	0.848455
		8.51676	0.988877
		8.38018	0.762695
		8.47825	0.760072
		8.47095	0.700627
		8.56064	0.747058
		8.56064	0.747058
		8.51412	0.698118
		8.49773	0.600168
		8.37485	0.706561
		8.53646	0.635175
		8.53048	0.658734
		8.44918	0.794189
		8.38917	0.89523
		8.60496	1.13068
		8.75557	1.20218
		8.57237	1.04783
		8.4789	1.11029
		8.45022	1.15878
		8.19468	1.07903
		8.07881	1.04318
		8.23217	1.2461
		8.18786	1.04739
		8.28736	1.12547
		8.23677	1.08559
		8.23677	1.08559
		8.383	1.24814
		8.35941	1.18068
		8.17806	1.03209
		8.22078	1.08866
		8.21849	1.05954
		8.39787	1.1345
		8.19437	0.973627
		8.23578	0.999966
		8.29172	1.06051
		8.29172	1.06051
		8.28225	1.04987
		8.43496	1.17241
		8.43496	1.17241
		8.51964	1.17844
		8.55204	1.35268
		8.5417	1.48065
		8.73031	1.82861
		8.6853	1.21442
		8.63253	1.16014
		8.79294	1.33184
		8.63735	1.18607
		8.52658	1.22653
		8.69967	1.45747
		8.55192	1.32199
		8.65609	1.42738
		8.65609	1.42738
		8.80383	1.53877
		8.6172	1.47604
		8.70609	1.32415
		8.80708	1.49581
		8.80708	1.49581
		8.69952	1.355
		8.64306	1.28571
		8.59023	1.22443
		8.58052	1.35381
		8.73917	1.48448
		8.68079	1.43229
		8.52702	1.31662
		8.48054	1.29047
		8.59354	1.4305
		8.63766	1.41089
		8.63766	1.41089
		8.42015	1.22192
		8.4774	1.33511
		8.46145	1.58232
		8.51791	1.64788
		8.50783	1.64297
		8.39087	1.50943
	18	8.55276	1.81133
		8.4358	1.69579
		8.3863	1.65728
		8.34308	1.48097
		8.34308	1.48097
		8.22074	1.55612
		8.21162	1.79006
		8.2701	1.87017
		8.30229	1.93386
		8.35964	2.08488
		8.18324	1.78214
		8.12154	1.75784
		8.24059	1.91725
		8.17684	1.90623
		8.15768	1.90416
		8.09971	1.93964
		7.98275	1.78831
		8.09575	1.84474
		8.03309	1.77646
		8.05085	2.02462
		7.98851	1.97603
		7.91949	2.09519
		7.80493	1.81224
		7.86943	1.69634
		8.03042	1.58774
		7.64848	1.61063
		7.76034	1.88487
		7.95003	1.70031
		8.0039	1.73936
		8.15634	1.79344
		8.27216	2.09807
		8.1931	2.18373
		8.32646	2.13291
		8.5078	2.53824
		8.13718	2.18036
		7.83544	2.57517
		7.96123	2.72481
		8.06078	2.74245
		8.01347	2.48543
		8.14245	2.26271
		8.34572	2.30763
		8.34115	2.24454
		8.17117	2.20507
		8.39655	2.13825
		8.29009	2.31574
		8.54167	2.53294
		8.21404	2.44706
		8.33982	2.57649
		8.3481	2.36016
		8.3566	2.51325
		8.22588	2.40834
		8.16506	2.15936
		8.05771	2.3335
		8.23042	2.26953
	20

[truncated: 15 more sheets: Figure EV2D, Figure EV2F, Figure EV2L, Figure EV2M, Figure EV3B, Figure EV3C, Figure EV3D, Figure EV3F, Figure EV3G, Figure EV3H, Figure EV3I, Figure EV3J, Figure EV3K, Figure EV3L, Figure EV3M]
