# Supplementary material for: An incoherent feedforward loop interprets NFκB/RelA dynamics to determine TNF‐induced necroptosis decisions
Source: Mol Syst Biol. 2020 Dec 14;16(12):e9677. doi: 10.15252/msb.20209677 (PMC7734648; doi:10.15252/msb.20209677)
Supplement: Supplementary file 9 — Source Data for Figures [file MSB-16-e9677-s008.zip]

Archive with 18 entries (16 files):
- Main figures source data/
- __MACOSX/._Main figures source data
- Main figures source data/.DS_Store
- __MACOSX/Main figures source data/._.DS_Store
- Main figures source data/Figures_source data.xlsx
- __MACOSX/Main figures source data/._Figures_source data.xlsx
- Main figures source data/electrophoretic gels and blots/
- __MACOSX/Main figures source data/._electrophoretic gels and blots
- Main figures source data/electrophoretic gels and blots/Figure 2H.zip
- __MACOSX/Main figures source data/electrophoretic gels and blots/._Figure 2H.zip
- Main figures source data/electrophoretic gels and blots/.DS_Store
- __MACOSX/Main figures source data/electrophoretic gels and blots/._.DS_Store
- Main figures source data/electrophoretic gels and blots/Figure 4F.zip
- __MACOSX/Main figures source data/electrophoretic gels and blots/._Figure 4F.zip
- Main figures source data/electrophoretic gels and blots/Figure 4C.zip
- __MACOSX/Main figures source data/electrophoretic gels and blots/._Figure 4C.zip
- Main figures source data/electrophoretic gels and blots/Figure 2B.zip
- __MACOSX/Main figures source data/electrophoretic gels and blots/._Figure 2B.zip
