# Supplementary material for: An incoherent feedforward loop interprets NFκB/RelA dynamics to determine TNF‐induced necroptosis decisions
Source: Mol Syst Biol. 2020 Dec 14;16(12):e9677. doi: 10.15252/msb.20209677 (PMC7734648; doi:10.15252/msb.20209677)
Supplement: Supplementary file 9 — Source Data for Figures [file MSB-16-e9677-s008.zip › Main figures source data/Figures_source data.xlsx]

## Sheet: Figure 1H
time (h)	death frequency				array of death times (min)
2	0.01639				496.5
4	0.01093				597
6	0.0929				648
8	0.1366				478.5
10	0.1093				516
12	0.08197				861
14	0.06011				550.5
16	0.1202				1432.5
18	0.0929				375
20	0.1366				1273.5
22	0.06557				732
24	0.0765				193.5
					210
					559.5
					1393.5
					31.5
					426
					553.5
					400.5
					310.5
					358.5
					390
					958.5
					592.5
					468
					468
					457.5
					1387.5
					492
					694.5
					388.5
					312
					1224
					793.5
					496.5
					810
					354
					376.5
					406.5
					297
					457.5
					1192.5
					309
					606
					339
					1123.5
					712.5
					586.5
					607.5
					735
					391.5
					355.5
					909
					879
					985.5
					448.5
					595.5
					603
					1087.5
					292.5
					1408.5
					447
					646.5
					70.5
					274.5
					426
					651
					892.5
					598.5
					400.5
					1249.5
					420
					1224
					129
					1444.5
					664.5
					333
					670.5
					589.5
					663
					451.5
					319.5
					885
					369
					870
					526.5
					478.5
					475.5
					990
					721.5
					1173
					1350
					1123.5
					591
					577.5
					967.5
					411
					501
					375
					889.5
					1116
					1014
					507
					937.5
					1363.5
					484.5
					1297.5
					823.5
					643.5
					531
					1143
					1167
					1156.5
					822
					598.5
					598.5
					943.5
					1015.5
					1002
					939
					760.5
					619.5
					1135.5
					1162.5
					963
					691.5
					730.5
					960
					742.5
					1084.5
					987
					876
					814.5
					889.5
					1036.5
					1069.5
					804
					787.5
					1041
					879
					777
					1185
					844.5
					1342.5
					1339.5
					982.5
					1158
					997.5
					1008
					1020
					1119
					1060.5
					1021.5
					910.5
					1312.5
					945
					1146
					1372.5
					1290
					967.5
					1123.5
					1318.5
					1170
					1207.5
					1179
					1395
					1074
					1198.5
					1237.5
					1107
					1101
					1140
					1279.5
					1126.5
					1161
					1431
					1206
					1362
					1353
					1237.5
					1356
					1305
					1399.5

## Sheet: Figure 1I
	death rates (rel. to peak)
	mean	stdev				pMLKL (rel. to peak)
0.5	0.0980138	0.0261449				mean	stdev
	0.105025	0.0209775			0	0.078204	0.0355226
	0.105025	0.0209775			2	0.048212	0.0292582
	0.0940559	0.0184143			4	0.238751	0.170547
	0.109014	0.0127192			6
	0.11193	0.0155101			8	0.352081	0.0938643
	0.11768	0.0204537			10	0.360002	0.0742608
	0.117541	0.0203921			12	0.381171	0.0747457
	0.121774	0.012625			14	0.442491	0.100847
	0.121774	0.012625			16	0.784124	0.10912
	0.121774	0.012625			18	0.892523	0.103789
	0.125089	0.014452			20	0.975152	0.0430376
	0.121913	0.0126547
	0.122053	0.0126891
	0.122053	0.0126891
	0.130628	0.0213275
	0.128252	0.0183245
	0.134799	0.0270775
	0.140545	0.0285736
	0.134983	0.0273608
	0.134983	0.0273608
	0.131786	0.0225823
	0.135169	0.0276467
	0.135355	0.0279354
	0.135639	0.0279113
	0.135827	0.0282001
	0.132429	0.0241678
	0.145741	0.0227468
	0.140144	0.022824
	0.143385	0.0282343
	0.156697	0.0257329
	0.159939	0.0310897
	0.159939	0.0310897
	0.162782	0.0372521
	0.15953	0.0317545
	0.156925	0.0273924
	0.162671	0.0270346
	0.162671	0.0270346
	0.169268	0.0369141
	0.169268	0.0369141
	0.172566	0.042148
	0.173338	0.0433903
	0.177811	0.0376507
	0.177811	0.0376507
	0.185347	0.0380412
	0.188669	0.0437845
	0.196464	0.0458036
	0.200937	0.0431599
	0.200937	0.0431599
	0.204259	0.0487439
	0.204259	0.0487439
	0.201232	0.0436532
	0.201232	0.0436532
	0.214566	0.0404682
	0.214566	0.0404682
	0.220512	0.0342015
	0.219159	0.0450835
	0.216125	0.0398567
	0.221274	0.0352962
	0.224723	0.0401293
	0.224723	0.0401293
2	0.224723	0.0401293
	0.224723	0.0401293
	0.234759	0.0574853
	0.241451	0.0603176
	0.237765	0.0540447
	0.233767	0.0472771
	0.240134	0.051433
	0.228607	0.0439094
	0.231917	0.049514
	0.228935	0.0444625
	0.234079	0.0432619
	0.239556	0.0444955
	0.24485	0.0457812
	0.255191	0.0382597
	0.250943	0.0370296
	0.254693	0.0423926
	0.255544	0.0417479
	0.261562	0.0515691
	0.261183	0.0509751
	0.263751	0.0565293
	0.267048	0.0541324
	0.266651	0.0534963
	0.263213	0.0503795
	0.269927	0.0605009
	0.271549	0.0623159
	0.27851	0.0692079
	0.282108	0.0685439
	0.291904	0.0717431
	0.292415	0.0720542
	0.294197	0.0725444
	0.299037	0.0875281
	0.296038	0.0797793
	0.301472	0.0853386
	0.302477	0.0833126
	0.304414	0.0744943
	0.303964	0.0738983
	0.310921	0.0813444
	0.304556	0.0922921
	0.303567	0.0920992
	0.306534	0.0913557
	0.307129	0.0921298
	0.308023	0.0967025
	0.313725	0.0997391
	0.313725	0.0997391
	0.310396	0.100014
	0.309906	0.100556
	0.320418	0.110719
	0.319521	0.0963197
	0.31659	0.0922275
	0.319521	0.0963197
	0.332074	0.107468
	0.332346	0.103084
	0.34139	0.112838
	0.332607	0.105674
	0.332091	0.104968
	0.332091	0.104968
	0.335484	0.109658
	0.336451	0.109707
	0.33401	0.104979
	0.334028	0.104386
	0.333961	0.102959
	0.33236	0.102608
	0.33618	0.117599
	0.340147	0.122978
	0.340147	0.122978
	0.350367	0.115042
	0.351896	0.131227
	0.342867	0.129173
	0.335552	0.122921
	0.343789	0.14051
	0.346213	0.12838
	0.336307	0.129192
	0.340168	0.133744
	0.337294	0.129416
	0.350673	0.113516
	0.345347	0.121427
	0.351105	0.12109
	0.35062	0.121033
	0.350038	0.119486
	0.350599	0.118882
4	0.349488	0.117334
	0.354117	0.120317
	0.353022	0.118904
	0.353022	0.118904
	0.353688	0.118678
	0.359283	0.125893
	0.362915	0.12626
	0.372382	0.132029
	0.371486	0.131151
	0.358162	0.143767
	0.362442	0.146402
	0.37628	0.161936
	0.370557	0.151995
	0.379036	0.14443
	0.38521	0.137132
	0.384738	0.137937
	0.388498	0.129997
	0.388597	0.131492
	0.392886	0.134067
	0.392886	0.134067
	0.385497	0.130377
	0.386757	0.131433
	0.381939	0.139685
	0.377238	0.148946
	0.379817	0.154381
	0.395699	0.127791
	0.385697	0.129569
	0.386106	0.129103
	0.386106	0.129103
	0.390164	0.133512
	0.39315	0.134958
	0.391645	0.147241
	0.394802	0.153194
	0.400389	0.156809
	0.399814	0.167581
	0.398268	0.179856
	0.398023	0.178452
	0.407565	0.189561
	0.406951	0.188313
	0.418272	0.169285
	0.421642	0.173444
	0.421394	0.172354
	0.427335	0.178547
	0.431465	0.183247
	0.42657	0.179001
	0.423367	0.176221
	0.421324	0.173576
	0.421301	0.174229
	0.426159	0.17924
	0.422966	0.177104
	0.432811	0.161044
	0.431785	0.162014
	0.433811	0.166283
	0.43673	0.167072
	0.431879	0.16071
	0.432399	0.159855
	0.43592	0.164462
	0.440556	0.15479
	0.439458	0.15657
	0.444196	0.148159
	0.442901	0.133933
	0.442901	0.133933
	0.442901	0.133933
	0.443333	0.136616
	0.437746	0.127648
	0.432314	0.134212
	0.432905	0.133267
	0.432073	0.138574
	0.431969	0.137605
	0.438857	0.135625
	0.440257	0.136686
	0.443724	0.140883
	0.446046	0.149236
	0.446661	0.148799
	0.437638	0.149126
	0.439854	0.141907
	0.43419	0.133276
	0.429473	0.140368
	0.434867	0.133269
	0.433519	0.133294
6	0.44867	0.150626
	0.450166	0.146298
	0.462516	0.141029
	0.463297	0.142235
	0.459668	0.13666
	0.463297	0.142235
	0.45224	0.144779
	0.468651	0.142483
	0.47775	0.13878
	0.468018	0.136598
	0.471769	0.135158
	0.465026	0.132201
	0.47039	0.139044
	0.471962	0.140298
	0.480025	0.143988
	0.480849	0.158001
	0.483628	0.157302
	0.471975	0.150116
	0.467258	0.140212
	0.469498	0.14455
	0.483477	0.139381
	0.47508	0.142736
	0.481228	0.15373
	0.4766	0.134691
	0.475421	0.121676
	0.475687	0.128077
	0.471923	0.126897
	0.467884	0.114652
	0.464818	0.110378
	0.470847	0.102166
	0.479281	0.112123
	0.481343	0.0935082
	0.469259	0.0969
	0.465628	0.101622
	0.461063	0.108599
	0.46184	0.109731
	0.470209	0.106321
	0.463406	0.101868
	0.456431	0.10284
	0.460315	0.108722
	0.464931	0.114629
	0.471764	0.0933021
	0.456248	0.0876557
	0.45003	0.0840119
	0.450777	0.0829139
	0.45871	0.0952803
	0.456441	0.096489
	0.468394	0.117373
	0.467678	0.117574
	0.466135	0.116428
	0.468518	0.118939
	0.466976	0.121113
	0.463108	0.122684
	0.458596	0.134175
	0.46798	0.130856
	0.46253	0.125873
	0.461676	0.124447
	0.460629	0.112222
	0.452755	0.108259
	0.448789	0.101777
	0.455438	0.0938377
	0.460669	0.0874688
	0.468464	0.0906526
	0.456703	0.0807781
	0.462648	0.07437
	0.454786	0.072012
	0.45345	0.0833637
	0.45144	0.0852516
	0.456976	0.0802677
	0.456976	0.0802677
	0.453361	0.0627188
	0.460654	0.0735062
	0.458933	0.0665654
	0.456403	0.0680512
	0.456756	0.0700372
	0.457528	0.0713285
	0.448616	0.0709417
	0.455402	0.0582167
	0.463073	0.0528384
	0.461351	0.0544464
8	0.459486	0.051224
	0.454555	0.046404
	0.453764	0.0580724
	0.456329	0.0539732
	0.461086	0.0492701
	0.469479	0.0634473
	0.464749	0.0386909
	0.467161	0.0574637
	0.466363	0.0560825
	0.467161	0.0574637
	0.455024	0.0455074
	0.466512	0.0767696
	0.45955	0.0649454
	0.468163	0.0544345
	0.468971	0.055766
	0.468971	0.055766
	0.460223	0.0523824
	0.466185	0.0490324
	0.468895	0.0534995
	0.466311	0.0529303
	0.46705	0.0520446
	0.470511	0.0578954
	0.472825	0.0575774
	0.474521	0.0494412
	0.482965	0.053729
	0.482346	0.0671667
	0.483843	0.0603316
	0.496705	0.054954
	0.499974	0.0578788
	0.492902	0.0388805
	0.491859	0.0326709
	0.502367	0.0357713
	0.508168	0.0322251
	0.498852	0.0160908
	0.484443	0.0271426
	0.499047	0.0139351
	0.500307	0.0177485
	0.505601	0.0229057
	0.504426	0.0215026
	0.50544	0.0216268
	0.512662	0.0238262
	0.50846	0.0311012
	0.513804	0.0359341
	0.511139	0.0334092
	0.511953	0.0341345
	0.50401	0.0309348
	0.49978	0.0379753
	0.49805	0.0512241
	0.495855	0.0481549
	0.506189	0.0415363
	0.500268	0.0497315
	0.498452	0.0657908
	0.503698	0.0645415
	0.505776	0.079924
	0.505298	0.0809985
	0.511283	0.0729159
	0.512241	0.0588623
	0.507682	0.050395
	0.512978	0.0512869
	0.507755	0.0602475
	0.507755	0.0602475
	0.507755	0.0602475
	0.508988	0.0744094
	0.508343	0.0603646
	0.51895	0.0560765
	0.511245	0.052713
	0.515786	0.0590337
	0.516712	0.060367
	0.521275	0.0671111
	0.517647	0.0617263
	0.518662	0.0739237
	0.524236	0.0823178
	0.51502	0.0686198
	0.516952	0.0823598
	0.506824	0.0816318
	0.499317	0.0728077
	0.497615	0.0729881
	0.481921	0.0565441
	0.488135	0.0578001
	0.474754	0.0471786
10	0.481052	0.0516349
	0.478065	0.0448381
	0.471788	0.0438811
	0.467945	0.040186
	0.467945	0.040186
	0.472453	0.0451423
	0.473303	0.0461481
	0.472495	0.047508
	0.483345	0.0558729
	0.478964	0.0518425
	0.474763	0.0528642
	0.470898	0.0475902
	0.468008	0.0431959
	0.463411	0.0510242
	0.467295	0.053713
	0.473591	0.0290143
	0.474449	0.0275376
	0.469038	0.024352
	0.469906	0.0229592
	0.471803	0.0218064
	0.471804	0.0296638
	0.472833	0.0221912
	0.488749	0.0212563
	0.481074	0.026233
	0.495213	0.0271316
	0.500919	0.0292427
	0.51037	0.0258256
	0.515701	0.0206997
	0.517596	0.0296988
	0.503424	0.0219232
	0.505288	0.0187997
	0.506164	0.0195483
	0.496556	0.00901012
	0.497417	0.0100758
	0.503161	0.0154879
	0.507981	0.0187848
	0.501306	0.0185599
	0.506651	0.0100442
	0.526856	0.0270872
	0.525915	0.0286538
	0.515782	0.0326332
	0.513168	0.0441741
	0.503986	0.0362333
	0.515855	0.0489871
	0.515855	0.0489871
	0.523321	0.0419757
	0.524516	0.0423452
	0.51068	0.0517156
	0.506872	0.0502228
	0.522122	0.0776428
	0.512613	0.0790371
	0.523261	0.0744689
	0.514875	0.0599889
	0.520769	0.0578789
	0.51468	0.0645019
	0.515644	0.065426
	0.520826	0.0840063
	0.526461	0.0775251
	0.536286	0.0959133
	0.534483	0.0914285
	0.535841	0.105591
	0.537772	0.0609436
	0.530789	0.0531672
	0.546194	0.0701173
	0.54774	0.0847029
	0.542072	0.0758519
	0.542072	0.0758519
	0.549871	0.0939833
	0.555537	0.0842326
	0.556555	0.0698516
	0.564326	0.0617889
	0.567838	0.0801293
	0.57504	0.0858149
	0.583259	0.0816008
	0.597661	0.082433
	0.60306	0.0744129
	0.595659	0.0666176
	0.589865	0.0722454
	0.61522	0.0917509
	0.605112	0.0789444
12	0.601233	0.0745387
	0.596895	0.0741055
	0.606621	0.0820314
	0.60785	0.0837414
	0.614432	0.0839532
	0.608229	0.077261
	0.602889	0.0580398
	0.602613	0.0458935
	0.598713	0.0456362
	0.615543	0.0390135
	0.619783	0.0544232
	0.631815	0.0542396
	0.635678	0.0544579
	0.636062	0.0354918
	0.642432	0.0419662
	0.653544	0.0638177
	0.634978	0.0343296
	0.624408	0.0512794
	0.642578	0.0405491
	0.643876	0.0388897
	0.642075	0.0460053
	0.635843	0.036098
	0.631041	0.0432834
	0.625919	0.0307423
	0.633754	0.042416
	0.627476	0.0263545
	0.622476	0.0225099
	0.63412	0.0467558
	0.631784	0.0376767
	0.633411	0.040092
	0.632444	0.0510016
	0.645334	0.0732449
	0.64028	0.0698685
	0.646694	0.077557
	0.641494	0.0678023
	0.661533	0.0661542
	0.656877	0.0650787
	0.653418	0.0611367
	0.641938	0.0556958
	0.646362	0.0686292
	0.646362	0.0686292
	0.665338	0.0655768
	0.666651	0.0670236
	0.668884	0.074622
	0.682117	0.085985
	0.676803	0.0856522
	0.653611	0.077227
	0.655251	0.0512952
	0.662383	0.0718503
	0.663639	0.0723891
	0.657145	0.0679596
	0.647926	0.0631129
	0.665719	0.0635107
	0.66699	0.0473773
	0.655669	0.0507971
	0.661701	0.040384
	0.670113	0.0599244
	0.679308	0.0489059
	0.686716	0.0459146
	0.677886	0.0156141
	0.674385	0.028441
	0.676868	0.033483
	0.673436	0.0415796
	0.663779	0.0475509
	0.672218	0.0401708
	0.668095	0.0354856
	0.665305	0.0597558
	0.692905	0.05235
	0.700602	0.0399872
	0.699669	0.0780287
	0.69772	0.0734061
	0.701466	0.0991929
	0.701534	0.088401
	0.722974	0.0745078
	0.728969	0.0950575
	0.70329	0.108835
	0.70446	0.117439
	0.710206	0.121969
	0.718159	0.117744
	0.706087	0.116654
14	0.709733	0.122977
	0.733475	0.123294
	0.743999	0.130474
	0.742696	0.132886
	0.743326	0.115793
	0.744384	0.134966
	0.730883	0.123857
	0.725963	0.122282
	0.733517	0.110195
	0.74153	0.133667
	0.736065	0.125966
	0.730044	0.111674
	0.749399	0.0957698
	0.743469	0.114595
	0.754259	0.118753
	0.736679	0.113765
	0.74421	0.140736
	0.750797	0.12361
	0.74556	0.133663
	0.754022	0.132235
	0.765956	0.132814
	0.779101	0.117149
	0.788246	0.0949846
	0.783892	0.107342
	0.793707	0.0966371
	0.789299	0.109478
	0.795747	0.0996922
	0.78377	0.101543
	0.804167	0.0957022
	0.822592	0.0813018
	0.817063	0.0740804
	0.809361	0.065044
	0.82352	0.078384
	0.79888	0.0846449
	0.806143	0.0867668
	0.817401	0.0988332
	0.814414	0.0828835
	0.811774	0.0983724
	0.814089	0.0894317
	0.828871	0.10652
	0.833131	0.0772731
	0.837728	0.0645902
	0.837028	0.0972369
	0.84803	0.0782495
	0.85241	0.0981491
	0.843637	0.112733
	0.851566	0.0992257
	0.862787	0.103303
	0.848183	0.0902967
	0.849324	0.100545
	0.852262	0.0895206
	0.845444	0.113855
	0.853547	0.104281
	0.852949	0.112082
	0.865746	0.122805
	0.872721	0.127966
	0.866361	0.138975
	0.873929	0.129686
	0.873929	0.129686
	0.881988	0.11582
	0.871704	0.124298
	0.873381	0.13771
	0.860613	0.150441
	0.885532	0.122647
	0.901315	0.0986253
	0.883358	0.116373
	0.878073	0.125506
	0.877034	0.133112
	0.872835	0.141076
	0.888392	0.114783
	0.870487	0.134102
	0.874516	0.138185
	0.887883	0.149496
	0.886782	0.133251
	0.875219	0.143607
	0.873982	0.121352
	0.892933	0.0842118
	0.87215	0.113637
	0.843348	0.114672
	0.843348	0.114672
16	0.848171	0.116575
	0.848263	0.133225
	0.848718	0.134915
	0.848621	0.117445
	0.854595	0.116064
	0.855811	0.109455
	0.85464	0.133216
	0.865084	0.137104
	0.860865	0.135256
	0.861787	0.125904
	0.855469	0.136584
	0.858456	0.112481
	0.865057	0.131957
	0.861444	0.134752
	0.871229	0.130944
	0.8599	0.153329
	0.847993	0.141943
	0.863602	0.120629
	0.862433	0.108126
	0.861061	0.113565
	0.838239	0.129187
	0.842237	0.123511
	0.857409	0.103865
	0.839803	0.114366
	0.834288	0.104198
	0.82918	0.092942
	0.836157	0.0822376
	0.828275	0.0906989
	0.830692	0.0958618
	0.82744	0.111603
	0.824192	0.1244
	0.816096	0.0962991
	0.810745	0.0906911
	0.81639	0.0981067
	0.786414	0.0905212
	0.778534	0.114495
	0.777885	0.120294
	0.801971	0.125658
	0.799107	0.10592
	0.797329	0.10553
	0.812545	0.106922
	0.811901	0.121462
	0.81581	0.132357
	0.824858	0.109886
	0.811527	0.10558
	0.811527	0.10558
	0.809035	0.117669
	0.801971	0.125658
	0.80404	0.135842
	0.795546	0.166491
	0.77722	0.123555
	0.791631	0.120776
	0.791789	0.105209
	0.758423	0.122539
	0.77264	0.144214
	0.755095	0.128446
	0.766408	0.155797
	0.778893	0.134728
	0.768978	0.141751
	0.759854	0.150485
	0.77078	0.123817
	0.765324	0.133257
	0.771468	0.139254
	0.792581	0.13862
	0.784702	0.128234
	0.802446	0.120318
	0.817606	0.110163
	0.801805	0.133349
	0.803503	0.130494
	0.821123	0.119718
	0.830871	0.112281
	0.80712	0.110961
	0.829036	0.0918798
	0.818766	0.0859414
	0.838763	0.0861694
	0.826136	0.0892107
	0.827587	0.0919616
	0.827658	0.081574
	0.842266	0.0937815
	0.851495	0.0787319
18	0.858424	0.0937035
	0.840805	0.0739478
	0.821479	0.0966685
	0.832167	0.104353
	0.826992	0.0945572
	0.826465	0.0744587
	0.856174	0.0670791
	0.857932	0.077141
	0.873927	0.0521052
	0.844822	0.0664771
	0.850956	0.0682039
	0.884787	0.0876577
	0.839308	0.0814382
	0.85582	0.110436
	0.865444	0.106788
	0.881264	0.111631
	0.891166	0.0916598
	0.877427	0.10004
	0.87796	0.10847
	0.877826	0.11154
	0.904264	0.101332
	0.88408	0.102935
	0.869934	0.0870698
	0.872985	0.08816
	0.862947	0.0920929
	0.862947	0.0920929
	0.889695	0.0801055
	0.881884	0.100597
	0.86496	0.0960418
	0.856769	0.0613336
	0.876304	0.0649061
	0.877528	0.033243
	0.872293	0.0434513
	0.874553	0.060608
	0.877215	0.0452585
	0.889323	0.0361658
	0.897251	0.0321658
	0.87893	0.0449988
	0.894898	0.0397339
	0.89493	0.0283262
	0.891138	0.0379507
	0.868246	0.0349734
	0.88412	0.0394479
	0.876332	0.0113243
	0.886986	0.0148447
	0.897435	0.0167161
	0.888512	0.010055
	0.933794	0.0573942
	0.91273	0.0124435
	0.899326	0.00758732
	0.917116	0.0199642
	0.906786	0.0115344
	0.86662	0.0494158
20

## Sheet: Figure 1J
death rates (rel. to peak)	mean	stdev	Pvalue
early	0.398615	0.122127	3.27954e-223
late	0.783639	0.0908072

## Sheet: Figure 1K
time (h)	death frequency				array of death times (min)
2	0.004926				931.5
4	0.02956				351
6	0.2808				478.5
8	0.2217				418.5
10	0.1133				327
12	0.0936				472.5
14	0.06404				658.5
16	0.06404				825
18	0.04926				351
20	0.0197				424.5
22	0.04433				504
24	0.01478				750
					807
					241.5
					1029
					628.5
					301.5
					342
					322.5
					417
					442.5
					354
					285
					510
					267
					466.5
					729
					337.5
					333
					597
					337.5
					297
					411
					774
					463.5
					777
					621
					631.5
					292.5
					462
					319.5
					270
					463.5
					460.5
					381
					264
					444
					369
					561
					658.5
					232.5
					411
					451.5
					547.5
					372
					1063.5
					580.5
					304.5
					325.5
					349.5
					292.5
					421.5
					447
					337.5
					345
					120
					349.5
					654
					490.5
					958.5
					567
					928.5
					403.5
					427.5
					990
					441
					448.5
					535.5
					433.5
					447
					357
					331.5
					411
					331.5
					292.5
					730.5
					612
					444
					454.5
					322.5
					361.5
					658.5
					316.5
					295.5
					472.5
					312
					418.5
					759
					471
					642
					327
					268.5
					966
					370.5
					703.5
					352.5
					744
					304.5
					291
					322.5
					294
					556.5
					685.5
					342
					561
					342
					790.5
					328.5
					616.5
					288
					187.5
					348
					397.5
					507
					306
					325.5
					285
					315
					367.5
					673.5
					951
					397.5
					481.5
					520.5
					321
					439.5
					417
					352.5
					357
					373.5
					561
					714
					508.5
					363
					424.5
					363
					586.5
					1191
					408
					534
					460.5
					492
					460.5
					942
					1069.5
					444
					790.5
					1002
					655.5
					576
					741
					492
					565.5
					589.5
					847.5
					915
					571.5
					720
					634.5
					580.5
					621
					1002
					973.5
					631.5
					847.5
					877.5
					742.5
					811.5
					756
					1324.5
					966
					1167
					823.5
					957
					1341
					900
					904.5
					1005
					1011
					1023
					1159.5
					1092
					1354.5
					1264.5
					1266
					1393.5
					1197
					1251
					1248
					1336.5
					1329
					1317
					1443

## Sheet: Figure 1L
probability of unimodal
	wt	RelA KO	pVal
mean	0.306667	0.893333	0.002311
stdev	0.155027	0.167432

## Sheet: Figure 1M
		wt		RelA KO		RelA KO (clone)
	time (h)	death rate (%/h)	error margin	death rate (%/h)	error margin	death rate (%/h)	error margin
	0.5	0.715616	0.209095	2.87951	0.583743	10.4806	3.36127
		0.765492	0.168987	3.00061	0.604678	10.5253	3.43353
		0.765492	0.168987	3.03983	0.520577	10.4625	3.33214
		0.724157	0.128851	3.08953	0.356964	10.5664	3.22758
		0.793708	0.111062	3.18248	0.413425	10.5664	3.22758
		0.814392	0.122564	3.14866	0.430759	10.5132	3.29994
		0.857938	0.172302	3.16926	0.432511	10.6268	3.2772
		0.856953	0.172135	3.24189	0.400737	10.6309	3.20871
		0.887009	0.120275	3.27468	0.418099	10.6963	3.18536
		0.887009	0.120275	3.36522	0.446727	10.6963	3.18536
		0.887009	0.120275	3.38133	0.470276	10.7616	3.16588
		0.910517	0.123721	3.38133	0.470276	10.8311	3.0732
		0.887994	0.120145	3.47455	0.546471	10.932	3.03436
		0.888987	0.120038	3.59399	0.579238	10.9974	3.01261
		0.888987	0.120038	3.75399	0.487973	10.9974	3.01261
		0.952541	0.185028	3.76923	0.51713	11.0627	2.99499
		0.932946	0.141798	3.68265	0.435308	11.0627	2.99499
		0.979382	0.191973	3.73603	0.419237	11.1281	2.98157
		1.02288	0.216623	3.80355	0.469341	11.1935	2.9724
		0.980689	0.193746	3.83157	0.471032	11.1935	2.9724
		0.980689	0.193746	3.97236	0.521678	11.2629	2.87294
		0.958013	0.16469	4.06484	0.599248	11.3351	2.66801
		0.982005	0.195542	4.05972	0.608038	11.4046	2.56792
		0.98333	0.19736	4.10246	0.655737	11.5292	2.70004
		0.98548	0.197873	4.15764	0.618088	11.6773	2.75849
		0.986813	0.199687	4.21282	0.582044	11.8829	2.55035
		0.962702	0.175869	4.28043	0.643656	11.8135	2.65353
		1.06005	0.172659	4.37834	0.654137	11.8135	2.65353
		1.01759	0.15559	4.48869	0.76835	11.8801	2.65554
		1.04058	0.190975	4.48193	0.656016	12.0594	2.44576
		1.13793	0.176859	4.52466	0.7087	12.1289	2.34102
		1.16091	0.211555	4.46979	0.615291	12.0594	2.44576
		1.16091	0.211555	4.4755	0.545603	12.013	2.39746
		1.18077	0.251732	4.58585	0.658449	12.0009	2.39855
		1.1577	0.214722	4.6842	0.736521	12.0447	2.46662
		1.13923	0.18597	4.71478	0.684859	12.0447	2.46662
		1.18271	0.199133	4.67204	0.636452	12.0447	2.46662
		1.18271	0.199133	4.60464	0.636022	12.1149	2.36686
		1.22949	0.259538	4.54927	0.554416	12.0769	2.37426
		1.22949	0.259538	4.67113	0.580295	12.1208	2.4445
		1.25289	0.293493	4.75726	0.613463	12.1208	2.4445
		1.25836	0.301673	4.73191	0.603442	12.0528	2.53842
		1.29026	0.255372	4.77464	0.660957	12.0528	2.53842
		1.29026	0.255372	4.71967	0.599694	12.0528	2.53842
		1.34388	0.249918	4.80015	0.56878	12.1169	2.52864
		1.36743	0.289866	4.84917	0.624669	12.1856	2.43062
		1.42289	0.297903	4.86808	0.731977	12.1856	2.43062
		1.45479	0.27328	4.85637	0.716632	12.2497	2.42276
		1.45479	0.27328	4.90592	0.699789	12.3138	2.41997
		1.47834	0.313682	4.91212	0.689433	12.3577	2.48613
		1.47834	0.313682	4.92523	0.695554	12.4015	2.55284
		1.45687	0.276857	4.95087	0.709474	12.4656	2.55172
		1.4988	0.238518	4.95761	0.713542	12.4656	2.55172
		1.55434	0.252158	5.05783	0.713298	12.4656	2.55172
		1.55434	0.252158	5.0881	0.739472	12.4656	2.55172
		1.59946	0.215842	5.14882	0.70284	12.4656	2.55172
		1.58929	0.297985	5.17446	0.721119	12.5344	2.44863
		1.56777	0.262148	5.19011	0.777583	12.5344	2.44863
		1.60448	0.219896	5.26841	0.871331	12.5344	2.44863
		1.62915	0.254751	5.2669	0.860998	12.5344	2.44863
	2	1.62915	0.254751	5.32315	0.831643	12.6031	2.34706
		1.62915	0.254751	5.27533	0.914404	12.6031	2.34706
		1.62915	0.254751	5.43021	0.83887	12.6031	2.34706
		1.70033	0.377575	5.4258	0.840636	12.6031	2.34706
		1.74755	0.391858	5.43371	0.849783	12.769	2.2929
		1.72141	0.346734	5.46415	0.798341	12.8378	2.19247
		1.69306	0.297863	5.48728	0.905625	12.8378	2.19247
		1.73833	0.324189	5.55062	0.72367	12.8072	2.25493
		1.65601	0.274714	5.63676	0.661378	12.8072	2.25493
		1.67949	0.315217	5.59867	0.698394	12.8072	2.25493
		1.65833	0.278719	5.73342	0.750528	12.8072	2.25493
		1.695	0.26342	5.69179	0.746248	12.8072	2.25493
		1.73402	0.267574	5.71814	0.776341	12.8784	2.25825
		1.77177	0.273068	5.82151	0.777816	12.8784	2.25825
		1.84816	0.213929	5.8048	0.850275	12.9426	2.24483
		1.81784	0.20851	5.88354	0.94634	13.0017	2.33846
		1.84444	0.248718	5.89963	0.945765	12.9949	2.42357
		1.8507	0.243616	6.07312	0.954885	13.0084	2.54285
		1.89337	0.316947	6.11958	1.04004	12.9621	2.4697
		1.89068	0.31257	6.1556	1.0872	12.9983	2.52695
		1.90886	0.354231	6.19728	1.09895	12.9648	2.57419
		1.93242	0.332201	6.20692	1.11219	12.8442	2.60766
		1.92979	0.328408	6.23875	1.22738	12.8337	2.59148
		1.90499	0.304779	6.21176	1.19045	12.9508	2.56354
		1.9842	0.376142	6.22163	1.20388	13.0679	2.53982
		1.96412	0.39225	6.19345	1.19522	13.1052	2.59955
		2.01322	0.439641	6.38265	1.36031	13.2297	2.47301
		2.03891	0.432211	6.38265	1.36031	13.2198	2.45719
		2.10895	0.452177	6.60662	1.39659	13.2839	2.44656
		2.1126	0.454353	6.55497	1.34401	13.2839	2.44656
		2.12547	0.457495	6.66549	1.41572	13.2615	2.44971
		2.15895	0.568089	6.72828	1.46293	13.1964	2.48288
		2.13781	0.510743	6.72654	1.40289	13.1732	2.4868
		2.17641	0.550473	6.8553	1.52794	13.1629	2.47062
		2.18371	0.535064	6.83581	1.40995	13.2725	2.45848
		2.19986	0.469897	6.92395	1.45949	13.2633	2.41029
		2.19668	0.465559	6.90789	1.43779	13.3343	2.30464
		2.24574	0.518363	7.04409	1.44641	13.301	2.2893
		2.19802	0.601419	7.16246	1.36088	13.2569	2.35446
		2.19096	0.600379	7.23221	1.37201	13.2798	2.35296
		2.21218	0.593612	7.26623	1.36569	13.2461	2.33779
		2.2164	0.599196	7.27268	1.28551	13.2289	2.23048
		2.22246	0.633011	7.27897	1.35752	13.1935	2.2155
		2.26306	0.653677	7.26037	1.30498	13.2543	2.09477
		2.26306	0.653677	7.25646	1.24483	13.2059	2.06152
		2.2792	0.595499	7.27232	1.24917	13.3283	2.13288
		2.27569	0.600531	7.28506	1.29695	13.3648	2.01733
		2.35039	0.672472	7.41763	1.50422	13.4111	2.00815
		2.30628	0.627446	7.40204	1.48172	13.4584	2.00206
		2.28549	0.597816	7.45021	1.51209	13.3497	2.09118
		2.35476	0.698872	7.49086	1.56623	13.2864	1.99501
		2.39568	0.70634	7.56719	1.60995	13.3456	1.97828
		2.39777	0.673423	7.64438	1.52586	13.3321	1.95876
		2.462	0.743147	7.55991	1.54014	13.3715	1.85778
		2.39954	0.692701	7.58621	1.38889	13.2687	1.8087
		2.39588	0.687605	7.53918	1.47752	13.1414	1.78822
		2.39588	0.687605	7.60702	1.43532	13.2325	1.81726
		2.41995	0.721459	7.65249	1.40498	13.2546	1.68924
		2.42702	0.721613	7.69783	1.37525	13.1779	1.58772
		2.40992	0.687275	7.73541	1.42812	13.3156	1.45179
		2.41008	0.682821	7.73567	1.3783	13.2372	1.45035
		2.40982	0.672312	7.74874	1.32527	13.2033	1.3988
		2.3984	0.670303	7.77376	1.40262	13.1626	1.59205
		2.42324	0.779618	7.74811	1.39499	13.0842	1.57938
		2.45137	0.818293	7.88837	1.42788	13.0602	1.51114
		2.45137	0.818293	7.87903	1.44368	13.1386	1.52622
		2.52671	0.756991	7.95916	1.48327	13.0401	1.48491
		2.53466	0.876236	8.11931	1.32931	12.9606	1.50627
		2.47009	0.863247	8.04038	1.46177	12.7907	1.41617
		2.41825	0.819129	7.99982	1.41421	12.902	1.26941
		2.47652	0.946702	8.01131	1.31667	12.8964	1.26938
		2.49633	0.857508	7.92427	1.37844	12.974	1.15514
		2.42346	0.865331	8.02171	1.30627	12.9719	1.20665
		2.45104	0.897898	8.04006	1.31389	12.9785	1.37263
		2.43066	0.866767	8.05445	1.24562	12.8911	1.36465
		2.53092	0.747454	8.00137	1.31123	12.8911	1.36465
		2.49052	0.806212	7.99257	1.36897	12.8149	1.31207
		2.53197	0.801916	8.01131	1.37611	12.7746	1.29986
		2.52832	0.801521	8.11562	1.29663	12.5994	1.29994
		2.52421	0.79019	8.09577	1.32991	12.5195	1.2575
	4	2.52823	0.785498	8.0509	1.362	12.4608	1.25624
		2.52036	0.774339	8.08067	1.3118	12.2922	1.25142
		2.55295	0.794936	8.10632	1.34272	12.2668	1.20738
		2.54519	0.784787	8.045	1.34588	12.3302	1.08423
		2.54519	0.784787	8.11133	1.40112	12.2793	1.05742
		2.54995	0.782946	8.09815	1.41038	12.3769	1.18916
		2.58963	0.834755	8.09124	1.46106	12.3747	1.0549
		2.61573	0.836524	8.17195	1.51185	12.4274	1.01835
		2.68332	0.876752	8.23947	1.47788	12.3841	1.0668
		2.67712	0.870412	8.27005	1.42724	12.3636	0.994823
		2.57769	0.96766	8.34501	1.46366	12.4525	0.645303
		2.60819	0.986302	8.2433	1.53618	12.4221	0.595683
		2.70653	1.09669	8.16642	1.57585	12.4727	0.520381
		2.69712	1.04522	8.25338	1.70105	12.3918	0.5773
		2.72907	0.967458	8.29411	1.6389	12.4319	0.559941
		2.77534	0.911497	8.27132	1.63068	12.3226	0.460787
		2.77176	0.9176	8.36098	1.61057	12.2558	0.594914
		2.80059	0.857604	8.29896	1.54707	12.1786	0.694089
		2.80105	0.868636	8.24713	1.53917	12.0589	0.700164
		2.86221	0.907821	8.21672	1.4275	11.9734	0.76833
		2.83163	0.886864	8.1333	1.54298	11.9515	0.569679
		2.77861	0.861433	8.14265	1.52587	11.822	0.332311
		2.78758	0.868934	8.20284	1.52191	11.7329	0.394004
		2.75103	0.931529	8.23157	1.56567	11.7029	0.308241
		2.756	0.932276	8.20315	1.64905	11.714	0.436038
		2.80439	0.988441	8.33412	1.52174	11.8162	0.28004
		2.88471	0.852677	8.44913	1.76094	11.723	0.207339
		2.8114	0.872328	8.4302	1.6949	11.824	0.102969
		2.81437	0.867776	8.48007	1.80288	11.8095	0.329914
		2.81437	0.867776	8.37865	1.77348	11.6478	0.61003
		2.84332	0.898001	8.50817	1.81281	11.5897	0.710585
		2.8336	0.89296	8.53889	1.78335	11.8392	0.620725
		2.82051	0.984252	8.56417	1.89692	11.7179	0.488527
		2.84248	1.02736	8.50518	1.85377	11.6686	0.451873
		2.84507	1.11578	8.45669	1.66375	11.5567	0.531305
		2.87593	1.13334	8.38435	1.6632	11.4745	0.825745
		2.86251	1.22459	8.42679	1.62918	11.3758	0.53296
		2.86098	1.2143	8.51573	1.76331	11.3039	0.44377
		2.92864	1.29321	8.55999	1.64757	11.3498	0.476247
		2.96548	1.21509	8.51693	1.6151	11.0772	0.576781
		3.01021	1.14012	8.48377	1.6632	11.2146	0.552591
		3.0341	1.1698	8.41229	1.75583	11.0485	0.383667
		3.03256	1.16175	8.31653	1.7032	10.9947	0.670686
		3.07492	1.20567	8.23932	1.71954	11.2222	0.509175
		3.10425	1.23918	8.19853	1.72403	10.9837	0.294962
		3.06945	1.2091	8.23028	1.77394	11.0805	0.5155
		3.04649	1.18954	8.10574	1.76788	11.0913	0.867361
		3.032	1.17063	8.04561	1.77865	10.6491	0.874711
		3.03181	1.17538	8.02446	1.76899	10.5311	0.780478
		3.06597	1.21139	8.07215	1.71912	10.4974	0.934398
		3.04341	1.19618	8.14162	1.79177	10.4974	0.934398
		3.1181	1.07486	8.17428	1.77338	10.6424	1.13443
		3.15074	1.01704	8.1416	1.72311	10.7713	1.47641
		3.16505	1.04905	8.17462	1.82867	10.7441	1.64428
		3.18586	1.05327	8.15128	1.79241	10.6677	1.77014
		3.15146	1.00679	8.1933	1.68245	10.6677	1.77014
		3.15565	0.999982	8.1527	1.68953	10.5687	1.93434
		3.18062	1.03366	8.13561	1.66309	10.7288	2.076
		3.1755	1.02669	8.21606	1.64868	10.6386	1.96724
		3.16717	1.04011	8.25528	1.67214	10.8671	1.74238
		3.20313	0.976812	8.25694	1.73309	10.8671	1.74238
		3.19668	0.872726	8.27317	1.71509	10.6188	1.85101
		3.19668	0.872726	8.27848	1.75969	10.6188	1.85101
		3.19668	0.872726	8.23361	1.75087	10.7534	1.52444
		3.19993	0.893119	8.22385	1.71395	10.8792	1.56303
		3.16033	0.827863	8.24149	1.74062	10.8792	1.56303
		3.11946	0.877271	8.24556	1.66481	10.7171	1.71736
		3.12395	0.870182	8.26768	1.73558	10.6593	1.69812
		3.11762	0.910137	8.33509	1.68577	10.8411	1.25138
		3.11714	0.903189	8.19699	1.68167	10.8411	1.25138
		3.16829	0.888127	8.29842	1.60753	10.8675	1.28024
		3.17825	0.895476	8.32367	1.56739	10.9051	1.09093
		3.20287	0.925524	8.3049	1.38739	10.8452	1.07141
		3.2187	0.986527	8.22278	1.50629	10.874	1.11115
		3.22362	0.983742	8.06961	1.68183	11.1069	1.27977
		3.15727	0.987293	8.22401	1.6785	11.0418	1.19923
		3.17474	0.934196	8.23941	1.68536	11.0418	1.19923
		3.13456	0.871726	8.26441	1.64408	10.9735	1.12055
		3.09878	0.924387	8.34773	1.73093	10.9015	1.04586
		3.13939	0.871347	8.43686	1.7546	10.9015	1.04586
	6	3.12978	0.872181	8.28918	1.90856	10.842	1.00515
		3.23737	0.995829	8.29365	1.72653	10.7041	0.883926
		3.24815	0.962723	8.27393	1.69738	10.6393	0.850889
		3.33967	0.922539	8.17128	1.67834	10.4177	1.22379
		3.34522	0.931274	8.21218	1.65823	10.2158	1.347
		3.31948	0.890871	8.18354	1.7008
		3.37096	0.972042	8.16681	1.72288
		3.26441	0.952425	8.12211	1.66922
		3.38338	0.930541	8.0892	1.76076
		3.4508	0.902554	8.0993	1.68536
		3.37956	0.887193	7.9961	1.80264
		3.40636	0.874424	8.10459	1.78361
		3.35834	0.85528	8.07635	1.76234
		3.39641	0.904579	8.04115	1.67807
		3.40759	0.913318	7.99279	1.74099
		3.46526	0.937893	8.074	1.61886
		3.46885	1.04061	8.19522	1.6162
		3.4887	1.03431	8.15161	1.63118
		3.43671	0.990009	8.22395	1.64939
		3.3717	0.911799	8.17207	1.71653
		3.41883	0.95392	8.0547	1.71478
		3.48957	0.901224	8.06983	1.81471
		3.46067	0.934187	8.05654	1.76079
		3.47278	1.00969	8.0956	1.7696
		3.4427	0.872033	8.07809	1.72681
		3.43521	0.774284	8.06641	1.66974
		3.43693	0.823307	8.1009	1.5428
		3.44187	0.813864	8.15543	1.57811
		3.41339	0.729744	8.1152	1.7016
		3.39164	0.700249	8.12961	1.67924
		3.43718	0.637284	8.16943	1.55656
		3.49736	0.705619	8.10201	1.59592
		3.50296	0.69699	8.10201	1.59592
		3.39441	0.592625	8.04382	1.61978
		3.36807	0.631668	8.11842	1.57434
		3.33344	0.682896	8.06457	1.69624
		3.33895	0.691177	7.98476	1.7043
		3.40093	0.666215	8.06801	1.63436
		3.35253	0.636711	7.95351	1.47729
		3.30115	0.643328	8.05045	1.57681
		3.3287	0.686419	8.08421	1.64056
		3.36146	0.729041	8.26695	1.32872
		3.41522	0.575439	8.08766	1.41941
		3.30216	0.531512	8.20072	1.42245
		3.25792	0.508372	8.27786	1.35938
		3.26358	0.500547	8.30939	1.50765
		3.31984	0.591735	8.38061	1.38953
		3.30398	0.605079	8.42804	1.65135
		3.38744	0.752467	8.29553	1.55128
		3.38233	0.754543	8.37455	1.5443
		3.37136	0.746836	8.22924	1.49791
		3.38829	0.764466	8.22745	1.40179
		3.37725	0.782308	8.30661	1.30567
		3.34968	0.797126	8.28258	1.37338
		3.31735	0.887492	8.46955	1.4223
		3.38423	0.856076	8.37762	1.36719
		3.34487	0.819721	8.37762	1.36719
		3.33881	0.809423	8.30477	1.37406
		3.33159	0.716097	8.18558	1.26243
		3.27557	0.69148	8.20843	1.28988
		3.24744	0.644293	8.13137	1.3423
		3.29756	0.58873	8.1815	1.25758
		3.33725	0.546714	8.23157	1.13741
		3.39271	0.563293	8.22946	1.31083
		3.28104	0.520341	8.26998	1.31553
		3.35389	0.457263	8.41961	1.23073
		3.32621	0.498505	8.14215	1.10278
		3.28828	0.540036	8.2914	0.882177
		3.27394	0.556945	8.0656	0.982579
		3.31379	0.51454	8.10269	0.933045
		3.31379	0.51454	7.97134	0.931609
		3.28796	0.377525	7.91833	0.967569
		3.33971	0.45321	7.90659	0.987303
		3.32793	0.403271	7.77496	1.01336
		3.31027	0.422965	7.8836	1.09696
		3.31074	0.419581	7.71789	0.996571
		3.31621	0.42902	7.90848	1.13859
		3.28151	0.486214	7.771	1.38813
		3.33267	0.395781	7.68787	1.44861
		3.39027	0.370522	7.56591	1.36177
	8	3.37721	0.377366	7.56429	1.45676
		3.36438	0.355556	7.52258	1.35515
		3.32948	0.32697	7.58528	1.33963
		3.32291	0.412148	7.78973	1.47109
		3.3411	0.374721	8.04161	1.49501
		3.34158	0.356206	8.08621	1.50079
		3.37134	0.407439	8.2193	1.54039
		3.34324	0.255554	8.04646	1.52898
		3.39023	0.355385	8.10707	1.60367
		3.38457	0.346001	8.14964	1.61599
		3.34109	0.274817	8.14798	1.61356
		3.30442	0.294752	7.92602	1.49946
		3.38574	0.508985	7.8643	1.79018
		3.33636	0.431518	7.90275	1.53592
		3.40062	0.372264	7.98014	1.91089
		3.40634	0.380239	7.98713	1.62194
		3.40634	0.380239	8.17813	1.81014
		3.34172	0.340805	8.19407	1.62994
		3.38662	0.337738	7.90996	1.63176
		3.40584	0.363968	7.88	1.76135
		3.38662	0.35389	8.10812	2.03266
		3.3919	0.34574	7.92317	1.91305
		3.41644	0.382149	8.11647	1.92893
		3.43291	0.375147	7.97721	1.93082
		3.4475	0.345124	7.92401	2.23058
		3.50993	0.391053	7.85276	2.06334
		3.50423	0.471572	7.81776	1.96004
		3.517	0.445597	7.46254	1.80555
		3.60854	0.382722	7.74026	1.99737
		3.62933	0.363881	7.90082	2.26022
		3.5817	0.28045	7.62372	2.05822
		3.60367	0.240856	7.77262	2.05002
		3.64953	0.238106	8.01941	2.16012
		3.69085	0.18887	8.18706	2.42817
		3.65537	0.143524	8.18345	2.4783
		3.54856	0.181348	8.15033	2.28327
		3.6571	0.143001	8.02381	1.96439
		3.66838	0.222407	8.26469	2.22704
		3.70855	0.277197	8.13645	2.16088
		3.69713	0.222045	8.17971	2.0965
		3.70482	0.229354	8.25723	2.08796
		3.75921	0.275053	8.40599	2.22218
		3.76548	0.264832	8.29618	2.09119
		3.76768	0.349566	8.29105	1.89477
		3.74906	0.33961	8.59015	2.25522
		3.75497	0.342476	8.46784	2.07503
		3.69889	0.33706	8.44687	2.10246
		3.66873	0.384428	8.4318	2.22354
		3.69567	0.434807	8.29812	2.18001
		3.64259	0.463797	8.32473	2.35063
		3.71622	0.411856	8.10636	2.11798
		3.67388	0.4689	8.43519	2.00093
		3.6673	0.602706	8.85544	2.01546
		3.66994	0.628457	8.707	1.70515
		3.71886	0.694558	8.66846	1.65346
		3.71575	0.70519	8.89453	1.71081
		3.75855	0.648787	8.85393	1.78539
		3.76346	0.545569	8.97849	1.58162
		3.72849	0.477901	9.18283	1.79063
		3.7347	0.529384	9.35911	1.8511
		3.76974	0.591661	9.39608	1.58301
		3.72884	0.539163	9.11565	1.53175
		3.72884	0.539163	9.25854	1.59967
		3.77534	0.568828	9.21279	1.56659
		3.70034	0.499202	9.27778	1.5486
		3.74454	0.518316	9.36707	1.86604
		3.71822	0.498396	9.09435	1.61758
		3.75042	0.533233	9.23674	1.75066
		3.75715	0.540947	9.12757	1.83304
		3.78951	0.579923	9.05263	1.64089
		3.76394	0.548877	9.06359	1.77072
		3.80238	0.578836	8.87927	1.73422
		3.84207	0.631002	9.1182	1.82362
		3.77672	0.547061	9.1182	1.82362
		3.79044	0.639849	8.93402	1.76109
		3.71827	0.645741	9.08127	1.77281
		3.66419	0.590025	9.19426	1.91441
		3.65193	0.59299	9.04949	1.93576
		3.57378	0.52418	9.00297	2.00916
		3.55216	0.473179	9.13933	1.85132
	10	3.48599	0.415877	9.27666	1.75333
		3.53352	0.46016	9.06481	1.71691
		3.5124	0.42104	9.34568	1.74284
		3.46528	0.399201	9.18048	1.8771
		3.43819	0.381397	9.33504	1.80817
		3.43819	0.381397	9.1993	1.65919
		3.46983	0.401881	9.18759	1.59493
		3.47603	0.407312	9.2604	1.74005
		3.47027	0.417284	9.0596	1.64414
		3.55257	0.502083	9.34353	1.64767
		3.59116	0.422669	9.16461	1.49941
		3.52345	0.373678	9.03694	1.7196
		3.46171	0.324934	9.05689	1.52785
		3.44172	0.296231	8.91809	1.40998
		3.40916	0.352094	8.71634	1.29595
		3.43938	0.377435	8.66592	1.37922
		3.44309	0.262939	9.10024	1.32419
		3.4882	0.184834	8.96438	1.39281
		3.44324	0.247148	9.2246	1.35735
		3.44943	0.236425	9.01099	1.28917
		3.46342	0.232738	8.91911	1.27334
		3.46112	0.246318	9.14633	1.06579
		3.47124	0.240536	8.98569	1.33753
		3.58715	0.240639	9.25641	1.54731
		3.53287	0.285672	9.16868	1.47897
		3.63319	0.260231	9.07979	1.423
		3.67648	0.301033	9.15663	1.46077
		3.74634	0.298532	8.9752	1.3203
		3.78461	0.260319	9.48939	1.47176
		3.79795	0.307462	9.43221	1.29361
		3.73608	0.252689	9.23668	1.25985
		3.70873	0.240212	9.40807	1.18045
		3.71512	0.242357	9.25679	1.44188
		3.64418	0.163303	9.35414	1.38936
		3.65046	0.165342	9.49588	1.38601
		3.69403	0.226685	9.20984	1.40746
		3.72822	0.233915	9.29922	1.14775
		3.76515	0.303101	9.5146	1.66328
		3.79667	0.25472	9.29148	1.57759
		3.86505	0.280248	9.43641	1.63426
		3.90191	0.340893	9.596	1.68168
		3.82984	0.39136	9.41259	1.51456
		3.77058	0.436018	9.41259	1.51456
		3.70105	0.358099	9.55751	1.61626
		3.78598	0.42596	9.73381	1.56699
		3.78598	0.42596	9.5503	1.61276
		3.81198	0.349169	9.5261	1.37251
		3.84897	0.381237	9.48685	1.71591
		3.7505	0.462344	9.5338	1.65829
		3.72132	0.436401	9.62168	1.77584
		3.87742	0.655833	9.81292	1.33925
		3.76446	0.644118	9.82504	1.58981
		3.84588	0.644103	10.1582	1.72413
		3.78679	0.558571	9.96977	1.74958
		3.8251	0.518758	9.66342	1.30421
		3.78069	0.558466	9.53745	1.78416
		3.7877	0.56349	9.59323	1.85601
		3.82428	0.680613	9.84722	1.86228
		3.83173	0.68803	9.92639	1.43496
		3.97591	0.69698	9.83838	1.76314
		3.93322	0.744698	9.8033	1.81821
		3.97406	0.766285	9.96033	1.85672
		3.95537	0.525816	9.77549	1.75785
		3.93951	0.431469	9.82087	1.559
		4.04689	0.504559	10.1145	1.72872
		4.05856	0.606354	10.2564	2.04872
		4.02472	0.598857	9.88219	1.5364
		3.99113	0.653938	10.2013	1.89707
		4.04802	0.778731	10.7194	2.25688
		4.04802	0.778731	10.3928	1.47806
		4.0534	0.669278	10.4726	1.9848
		4.10935	0.6091	10.6271	2.0748
		4.11299	0.632501	10.6949	2.18244
		4.22214	0.722379	10.8895	3.00584
		4.27991	0.680842	10.3817	2.04433
		4.42223	0.600075	10.4916	2.20734
		4.42007	0.602573	10.8237	2.21541
		4.36551	0.539496	10.4589	2.29178
		4.32406	0.585859	10.4977	2.35109
		4.5456	0.770909	10.4324	2.45791
	12	4.43807	0.65603	10.1669	2.05122
		4.41075	0.632283	10.2436	2.63615
		4.37525	0.595428	10.3665	2.25149
		4.44653	0.655975	10.1031	2.52537
		4.45544	0.66626	10.2926	2.4475
		4.5062	0.69509
		4.46201	0.658927
		4.42418	0.545023
		4.46341	0.412151
		4.43593	0.419076
		4.5557	0.349165
		4.59525	0.605901
		4.72553	0.566372
		4.71107	0.615401
		4.66362	0.394186
		4.75986	0.537265
		4.79778	0.626532
		4.70388	0.472406
		4.58157	0.511196
		4.76075	0.529339
		4.72306	0.439496
		4.71096	0.490938
		4.66368	0.414148
		4.62944	0.462444
		4.58993	0.367129
		4.64936	0.460634
		4.57138	0.300488
		4.60624	0.236628
		4.65272	0.492699
		4.63405	0.421945
		4.69506	0.519072
		4.63931	0.506753
		4.7339	0.654116
		4.69806	0.639445
		4.74672	0.705244
		4.70672	0.625287
		4.85248	0.618099
		4.83564	0.607086
		4.76376	0.547331
		4.67615	0.450679
		4.71138	0.574897
		4.71138	0.574897
		4.84962	0.560163
		4.85904	0.566246
		4.91778	0.523132
		4.97517	0.727952
		4.96848	0.772535
		4.79575	0.683908
		4.80784	0.523818
		4.86079	0.666823
		4.8699	0.668733
		4.82079	0.62183
		4.75561	0.603635
		4.88525	0.612296
		4.89214	0.493459
		4.80859	0.496906
		4.8516	0.425946
		4.91453	0.563339
		4.98091	0.492819
		5.03694	0.497586
		4.96717	0.259029
		4.94254	0.332806
		4.96361	0.399403
		4.98906	0.524583
		4.86842	0.474415
		4.92693	0.394292
		4.89792	0.37618
		4.92244	0.452501
		5.11768	0.510387
		5.17256	0.416315
		5.21074	0.609373
		5.1675	0.537794
		5.13866	0.778717
		5.143	0.734677
		5.26928	0.611591
		5.31511	0.768178
		5.12667	0.83924
		5.13363	0.881865
		5.17241	0.885062
		5.2346	0.895173
	14	5.14842	0.903896
		5.17356	0.933113
		5.31399	1.02256
		5.42818	1.03279
		5.41578	1.02183
		5.42025	0.908826
		5.47205	0.95745
		5.32819	0.948235
		5.25585	0.983297
		5.38918	0.755779
		5.44755	0.914312
		5.40856	0.867559
		5.36037	0.729227
		5.50863	0.699137
		5.46448	0.810659
		5.49122	0.84749
		5.41591	0.818978
		5.46971	0.997182
		5.47421	0.979538
		5.42838	0.957355
		5.45036	0.935035
		5.52833	0.994444
		5.62484	0.893829
		5.70822	0.777914
		5.70822	0.777914
		5.78846	0.835824
		5.74995	0.818691
		5.74995	0.818691
		5.71051	0.774025
		5.81633	0.85714
		5.94773	0.731461
		5.90828	0.698069
		5.85348	0.660667
		5.95655	0.742468
		5.87323	0.671732
		5.92537	0.668459
		5.95907	0.801086
		5.89044	0.774365
		5.93673	0.69455
		5.9376	0.776366
		6.00075	0.969468
		6.02909	0.760028
		6.06179	0.677303
		6.1497	0.745257
		6.13775	0.765559
		6.17205	0.916752
		6.20254	0.906198
		6.21433	0.887347
		6.29537	0.903486
		6.14181	0.877143
		6.13606	0.931202
		6.1864	0.882651
		6.13721	1.03723
		6.15033	1.04208
		6.19162	1.02822
		6.28091	1.05446
		6.32233	1.12957
		6.28816	1.18806
		6.37944	1.0944
		6.37944	1.0944
		6.39124	1.07485
		6.36364	1.06526
		6.3767	1.15588
		6.328	1.14299
		6.46037	1.01273
		6.57532	0.870861
		6.48979	0.889399
		6.40455	1.0093
		6.39725	1.05943
		6.4707	1.10423
		6.50163	0.986427
		6.39926	1.00561
		6.42792	1.02557
		6.52659	1.11225
		6.46794	1.05647
		6.38238	1.1083
		6.42169	0.895058
		6.44186	0.675276
		6.29818	0.887571
		6.20168	0.892098
	16	6.1654	0.848063
		6.15667	0.963624
		6.19427	1.12339
		6.24617	1.06916
		6.24592	0.970755
		6.24085	1.02557
		6.3057	1.07028
		6.2447	1.1614
		6.36747	1.09395
		6.28914	1.16521
		6.26134	1.06723
		6.25175	1.1928
		6.26737	0.988286
		6.26083	1.05443
		6.28647	1.01665
		6.30848	1.06737
		6.22867	1.2271
		6.19784	1.22525
		6.30926	1.08005
		6.3076	1.04296
		6.24957	1.0535
		6.1364	1.09867
		6.26046	0.984708
		6.26773	1.01379
		6.09794	1.09636
		6.15252	0.946212
		6.01703	0.926501
		6.11728	0.785239
		6.00846	0.889956
		6.06248	0.85744
		6.03218	0.831303
		5.95984	0.991856
		5.95607	0.85476
		5.91548	0.80103
		5.94225	0.811746
		5.7043	0.896771
		5.73166	1.0093
		5.68373	1.0511
		5.85923	1.08889
		5.80489	0.953797
		5.82361	0.952241
		5.93588	0.980282
		6.02462	0.99232
		6.01216	1.0922
		6.11943	0.929437
		5.92752	0.959392
		5.92752	0.959392
		5.95872	0.957945
		5.87102	1.07076
		5.83971	1.23873
		5.71969	1.37111
		5.70164	1.11733
		5.699	1.03296
		5.73905	0.870262
		5.5861	1.06107
		5.63222	1.00282
		5.49407	1.01246
		5.49743	1.14773
		5.62878	1.05258
		5.51171	1.0409
		5.59869	1.11497
		5.66933	1.03523
		5.57338	1.06316
		5.61695	1.09246
		5.77391	1.12429
		5.71248	1.01683
		5.84427	0.998801
		5.91318	0.97931
		5.88564	0.934987
		5.96288	0.972451
		5.9843	0.818453
		6.0942	0.960169
		5.87762	0.935795
		6.08713	0.718833
		6.07374	0.67515
		6.17025	0.83831
		6.13247	0.781466
		6.10121	0.778311
		6.09132	0.822121
		6.25323	0.89288
	18	6.31944	0.803825
		6.36879	0.844389
		6.18707	0.801828
		6.10235	0.881427
		6.14342	1.02139
		6.14189	0.831296
		6.13617	0.682499
		6.40212	0.53292
		6.36461	0.685555
		6.41837	0.390928
		6.31956	0.419321
		6.31118	0.567327
		6.43287	0.682547
		6.32614	0.550476
		6.33302	0.659134
		6.4176	0.818367
		6.53927	0.953517
		6.60674	0.798816
		6.50287	0.746945
		6.55815	0.653661
		6.50815	0.86072
		6.69624	0.730135
		6.55057	0.744967
		6.40316	0.618329
		6.5737	0.628262
		6.5243	0.743901
		6.5243	0.743901
		6.6658	0.577057
		6.56119	0.649897
		6.49713	0.630822
		6.34118	0.657115
		6.53508	0.613089
		6.51198	0.565377
		6.5306	0.432102
		6.48772	0.471783
		6.5069	0.340442
		6.59485	0.348652
		6.66928	0.264838
		6.54335	0.553083
		6.6551	0.36014
		6.71079	0.213817
		6.62505	0.400234
		6.51572	0.151518
		6.57304	0.103725
		6.56984	0.211172
		6.59744	0.255472
		6.63303	0.22582
		6.66191	0.321686
		6.98796	0.404841
		6.74767	0.352946
		6.70899	0.382712
		6.7765	0.295425
		6.70343	0.353165
		6.408	0.496109
	20

## Sheet: Figure 2A
		mA20			mcIAP2			mCYLD			mcIAP1
		mean	stdev	Pvalue	mean	stdev	Pvalue	mean	stdev	Pvalue	mean	stdev	Pvalue
wt	0	0.9643	0.0590486	0.0992876	1.02411	0.0653149	0.0875984	0.928627	0.0479908	0.828715	0.959971	0.065779	0.306199
	0.5	8.65774	3.60293	0.021825	1.49946	0.515463	0.963353	1.26717	0.232515	0.17317	1.21069	0.230104	0.139375
	1	12.4145	5.14749	0.0316141	5.55495	0.382335	0.00791096	1.1548	0.388096	0.22322	1.28785	0.235069	0.427381
	2	6.3323	1.62916	0.0156405	5.99714	0.0894234	0.00799246	1.00973	0.202533	0.536912	1.26498	0.344221	0.15243
	4.5	3.83572	1.25278	0.0872806	7.39135	0.0763401	0.00419809	1.02752	0.456421	0.162214	1.28889	0.21797	0.0309849
	8	3.55281	1.94253	0.214481	6.61104	0.285861	0.0101082	1.19129	0.592434	0.219023	0.989382	0.338769	0.168686
	12				6.248	0.0762807	0.00150736
	16	3.83514	0.391137	0.00282554	5.66596	0.745576	0.0324934	1.01511	0.143693	0.0291364	1.01508	0.277509	0.266364
RelA KO	0	1.06138	0.0519393		1.36335	0.137451		0.933455	0.0178906		1.05745	0.128159
	0.5	1.03644	0.344163		1.47639	0.36073		0.932955	0.43644		0.949174	0.0869576
	1	2.75281	0.384071		1.7882	0.284605		0.902183	0.184307		1.12676	0.211466
	2	2.49326	0.242095		2.08185	0.489911		0.926699	0.223321		0.912522	0.0350006
	4.5	2.0316	0.594063		3.33833	0.364649		0.668052	0.237593		0.766061	0.171747
	8	1.84928	0.483136		2.52083	0.511565		0.817812	0.208884		0.653933	0.0717853
	12				2.26342	0.205315
	16	1.25053	0.561797		2.78573	0.103405		0.593071	0.275309		0.724179	0.274562

## Sheet: Figure 2C
		A20 (rel. to peak)
	time	mean	stdev	Pval
wt	0	0.279088	0.203819	0.587578
	5min	0.0131506
	1h	0.514211
	2h	0.811668	0.1631	0.0281218
	4.5h	0.902421	0.169012	0.00295625
	8h	0.358035	0.101525	0.054455
RelA KO	0	0.192146	0.154422
	5'	0.0101887
	1h	0.316974
	2h	0.416273	0.12153
	4.5h	0.0814145	0.141014
	8h	0.0834176	0.144483

## Sheet: Figure 2E
	time (h)
responders (%)	0	0.5	1	1.5	2	3	4.5	8
mean	28.4753	76.4365	74.536	50.6014	47.8658	45.8146	37.3559	30.2972
stdev	21.2848	6.92523	3.23294	6.7564	6.84446	5.45336	3.37017	10.7633

## Sheet: Figure 2F
		survival (%)
		mean	stdev
	early	70.2382	8.5415
	late	26.909	6.39293

[truncated: 16 more sheets: Figure 2G, Figure 2H, Figure 2I, Figure 2J, Figure 3B, Figure 3C, Figure 3E, Figure 3F, Figure 3G, Figure 3H, Figure 3J, Figure4D, Figure4E, Figure4G, Figure4H, Figure4I]
